# Supplementary material for: QTL mapping and candidate gene analysis of seed vigor-related traits during artificial aging in wheat (Triticum aestivum)
Source: Sci Rep. 2020 Dec 16;10:22060. doi: 10.1038/s41598-020-75778-z (PMC7745025; doi:10.1038/s41598-020-75778-z)
Supplement: Supplementary file 1 — Supplementary Information 1. [file 41598_2020_75778_MOESM1_ESM.xls]

## Sheet: Sheet5
DH-3	ck			24h			36h			48h			60h			72h
GP	0.72	0.68	0.6	0.42	0.36	0.4	0.3	0.28	0.3	0.14	0.14	0.16	0.04	0.02	0.04	0	0.02	0.06
GE	0.5	0.48	0.44	0.36	0.24	0.28	0.18	0.2	0.2	0.08	0.12	0.1	0.02	0	0.04	0	0	0
GI	13.7037	12.7407	11.6296	8.44444	6.81481	7.77778	5.48148	5.18519	5.62963	2.14815	2.74074	2.59259	0.518519	0.222222	0.740741	0	0.148148	0.444444
SL	9.4	9.44	9.66	7.22	7.76	7.66	6.12	5.64	6.03	5.7	5.2	5.32	1.6	1.6	2.6	0	1.72	1.46
RL	5.12	5.42	5.98	3.86	3.84	4.03	2.82	2.94	3	2.54	2.34	2.56	0.76	0.54	0.87	0	0.62	0.53
SW	0.2536	0.2573	0.2698	0.1965	0.2204	0.2352	0.1578	0.1933	0.2013	0.1767	0.173	0.1835	0.1502	0.148	0.1635	0	0.112	0.1236
VI	128.815	120.273	112.342	60.9689	52.883	59.5778	33.5467	29.2444	33.9467	12.2444	14.2519	13.7926	0.82963	0.355556	1.92593	0	0.254815	0.648889
SVI	6.768	6.4192	5.796	3.0324	2.7936	3.064	1.836	1.5792	1.809	0.798	0.728	0.8512	0.064	0.032	0.104	0	0.0344	0.0876
DH-4	ck			24h			36h			48h			60h			72h
GP	0.98	1	0.92	0.98	1	1	0.96	0.92	0.96	0.84	0.9	0.84	0.44	0.46	0.44	0.42	0.42	0.4
GE	0.94	1	0.88	0.94	0.92	0.96	0.92	0.9	0.94	0.7	0.78	0.76	0.26	0.34	0.26	0.02	0	0.08
GI	21.3333	22	19.8519	21.4815	21.1111	21.4815	20.8148	20.2222	20.8889	15.9259	17.4074	16.6667	7.33333	8.2963	7.77778	5.33333	5.03704	5.33333
SL	11.04	11.38	11.48	10.22	10.06	10.27	8.954	9.16	9.137	8.84	7.28	8.18	5.8	6.26	6.21	4.36	4.1	4.32
RL	5.84	6.46	6.2	5.32	5.64	5.48	4.34	4.6	4.58	4.48	4.116	4.498	2.76	3.42	3.34	2.82	2.42	2.84
SW	0.2945	0.2883	0.3215	0.2874	0.2923	0.2762	0.2697	0.273	0.2534	0.2374	0.2234	0.2253	0.2064	0.2211	0.2154	0.2053	0.176	0.1539
VI	235.52	250.36	227.899	219.541	212.378	220.615	186.376	185.236	190.862	140.785	126.726	136.333	42.5333	51.9348	48.3	23.2533	20.6519	23.04
SVI	10.8192	11.38	10.5616	10.0156	10.06	10.27	8.59584	8.4272	8.77152	7.4256	6.552	6.8712	2.552	2.8796	2.7324	1.8312	1.722	1.728
DH-5	ck			24h			36h			48h			60h			72h
GP	0.96	0.98	0.94	0.94	0.98	0.94	0.9	0.88	0.84	0.84	0.84	0.76	0.38	0.34	0.36	0.4	0.38	0.3
GE	0.94	0.96	0.92	0.9	0.96	0.94	0.7	0.8	0.82	0.72	0.66	0.7	0.22	0.14	0.2	0	0.06	0.04
GI	21.1111	21.4074	20.3704	20.5926	21.4815	20.7407	17.037	18.5185	18.0741	16.6667	16.1481	15.4815	6.07407	5.25926	5.7037	4.59259	4.74074	4.14815
SL	10.22	9.16	10.02	8.76	8.8	8.55	7.74	7.76	7.68	7.22	6.5	7.02	5.92	5.36	5.84	3.14	2.5	2.92
RL	5.08	4.86	5.28	4.4	4.28	4.54	4.08	4.1	4.48	3	3.88	3.61	2.64	3.3	3.15	1.72	1.62	1.78
SW	0.2852	0.2807	0.3012	0.2885	0.2534	0.27095	0.2627	0.2422	0.2365	0.2074	0.2229	0.2263	0.2323	0.2363	0.2343	0.1631	0.1274	0.1532
VI	215.756	196.092	204.111	180.391	189.037	177.333	131.867	143.704	138.809	120.333	104.963	108.68	35.9585	28.1896	33.3096	14.4207	11.8519	12.1126
SVI	9.8112	8.9768	9.4188	8.2344	8.624	8.037	6.966	6.8288	6.4512	6.0648	5.46	5.3352	2.2496	1.8224	2.1024	1.256	0.95	0.876
DH-6	ck			24h			36h			48h			60h			72h
GP	0.68	0.74	0.62	0.4	0.32	0.46	0.24	0.3	0.36	0.16	0.18	0.2	0.08	0.02	0.1	0	0	0
GE	0.52	0.6	0.48	0.32	0.24	0.26	0.14	0.1	0.2	0.02	0.06	0.06	0.02	0.02	0.02	0	0	0
GI	12.6667	14.5185	11.9259	7.55556	5.92593	7.03704	4.14815	4.2963	4.85185	2.22222	2.2963	2.44444	0.888889	0.37037	0.814815	0	0	0
SL	10.28	10	10.12	8.28	8.4	8.42	7.4	6.8	7.1	4.52	5.16	4.84	3.66	1.8	2.92	0	0	0
RL	4.74	4.36	5.38	3.56	3.6	3.83	2.64	3.02	2.89	1.78	2.52	2.25	1.68	0.64	1.24	0	0	0
SW	0.3029	0.2872	0.3011	0.2338	0.2481	0.2532	0.2453	0.229	0.2253	0.1939	0.2028	0.2136	0.1239	0.1068	0.1353	0	0	0
VI	130.213	145.185	120.69	62.56	49.7778	59.2519	30.6963	29.2148	34.4481	10.0444	11.8489	11.8311	3.25333	0.666667	2.37926	0	0	0
SVI	6.9904	7.4	6.2744	3.312	2.688	3.8732	1.776	2.04	2.556	0.7232	0.9288	0.968	0.2928	0.036	0.292	0	0	0
DH-7	ck			24h			36h			48h			60h			72h
GP	0.94	1	0.96	0.96	0.94	0.96	0.92	0.94	0.94	0.78	0.9	0.88	0.82	0.82	0.8	0.64	0.6	0.6
GE	0.94	1	0.96	0.9	0.84	0.88	0.8	0.84	0.8	0.72	0.78	0.76	0.7	0.58	0.66	0.48	0.38	0.4
GI	20.8148	21.7778	20.8889	20.4444	19.9259	20.2593	18.963	19.7778	19.3333	16.2963	18.5926	17.6296	16.5926	15.7037	16.0741	11.2593	10.2963	10.5926
SL	15.38	15.36	15.78	11.68	13.58	12.75	11.8	11.52	11.49	11.1	10.5286	10.7043	10.18	10.04	10.24	7.58	8.7	8.09
RL	13.7	13.56	13.68	13.18	12.86	12.91	12.46	13.22	12.77	11.24	12	11.48	13.34	11.66	12.29	7.52	8.88	7.93
SW	0.3446	0.3715	0.3256	0.2778	0.3112	0.3012	0.2706	0.2915	0.2893	0.2664	0.2916	0.2753	0.2595	0.2832	0.2531	0.2057	0.2069	0.2251
VI	320.132	334.507	329.627	238.791	270.594	258.306	223.763	227.84	222.14	180.889	195.754	188.713	168.913	157.665	164.599	85.3452	89.5778	85.6941
SVI	14.4572	15.36	15.1488	11.2128	12.7652	12.24	10.856	10.8288	10.8006	8.658	9.47574	9.41978	8.3476	8.2328	8.192	4.8512	5.22	4.854
DH-8	ck			24h			36h			48h			60h			72h
GP	0.86	0.96	0.94	0.94	0.96	0.94	0.9	0.98	0.92	0.82	0.88	0.84	0.86	0.82	0.8	0.7	0.7	0.66
GE	0.76	0.9	0.84	0.74	0.9	0.8	0.76	0.9	0.8	0.52	0.72	0.6	0.66	0.52	0.54	0.3	0.42	0.34
GI	18.2963	20.8148	20	18.1481	20.1481	19.037	18.6667	20.4444	19.3333	15.1852	17.3333	16.1481	16.5926	15.4815	15.0741	11.4074	11.7037	11.3333
SL	11.9	11.44	11.9	11.26	10.94	11.01	10	9.82	9.97	10.08	8.86	9.55	7.44	8.04	7.86	7.32	7.32	7.39
RL	13.42	13.2	12.68	11.02	10	10.43	10.48	10.88	10.4	10.32	10.02	10.38	9	8.16	8.68	9.78	9.04	9.17
SW	0.3096	0.2603	0.3152	0.2466	0.2411	0.2653	0.2424	0.2489	0.2632	0.2759	0.2405	0.2235	0.1734	0.1788	0.2023	0.2126	0.1823	0.1723
VI	217.726	238.121	238	204.348	220.421	209.598	186.667	200.764	192.753	153.067	153.573	154.215	123.449	124.471	118.482	83.5022	85.6711	83.7533
SVI	10.234	10.9824	11.186	10.5844	10.5024	10.3494	9	9.6236	9.1724	8.2656	7.7968	8.022	6.3984	6.5928	6.288	5.124	5.124	4.8774
DH-9	ck			24h			36h			48h			60h			72h
GP	0.92	0.9	0.88	0.8	0.78	0.84	0.6	0.66	0.6	0.7	0.52	0.6	0.48	0.48	0.46	0.34	0.42	0.36
GE	0.58	0.76	0.6	0.56	0.6	0.6	0.34	0.44	0.36	0.44	0.3	0.4	0.24	0.3	0.28	0.24	0.28	0.2
GI	17.1852	17.2593	16.5926	14.2963	14.6667	14.7407	10.3704	12	10.9259	12.4444	9.40741	10.7407	7.7037	8.22222	7.92593	5.7037	7.40741	6.25926
SL	11.44	12.66	11.98	13.5	12.86	13.06	11.66	13.36	12.66	13.78	14.34	13.63	13.34	14.16	13.54	12.2	13.8	12.8
RL	9.22	9.54	8.9	9.98	8.726	9.243	7.3	9.36	8.67	9.72	9.4	9.63	12.24	10.348	11.15	6.98	8.8	7.97
SW	0.329	0.3066	0.331	0.3507	0.2982	0.3326	0.3001	0.3535	0.3263	0.3891	0.4021	0.3685	0.4002	0.4095	0.3621	0.3946	0.39545	0.3821
VI	196.599	218.502	198.779	193	188.613	192.514	120.919	160.32	138.322	171.484	134.902	146.396	102.767	116.427	107.317	69.5852	102.222	80.1185
SVI	10.5248	11.394	10.5424	10.8	10.0308	10.9704	6.996	8.8176	7.596	9.646	7.4568	8.178	6.4032	6.7968	6.2284	4.148	5.796	4.608
DH-10	ck			24h			36h			48h			60h			72h
GP	1	1	0.96	0.98	0.96	0.96	0.94	0.98	0.94	0.92	0.98	0.92	0.98	0.84	0.88	0.88	0.88	0.84
GE	0.92	0.94	0.96	0.92	0.86	0.88	0.84	0.88	0.84	0.78	0.92	0.84	0.8	0.72	0.72	0.72	0.64	0.66
GI	21.2593	21.3333	20.7407	20.8889	20.0741	20.4074	19.7037	19.4815	19.4444	18.8889	21.3333	19.7778	19.1852	16.5185	17.5926	16.5926	16	16
SL	13.02	13.16	13.08	12.42	12.4	12.44	12.78	13.02	12.83	11.84	13.42	12.46	12.82	12.28	12.48	12.74	11.74	12.02
RL	16.24	16.74	15.64	14.72	14.48	14.22	12.16	15.12	13.55	14.52	13.22	13.29	14.36	12.72	12.91	14.4	13.24	13.54
SW	0.3082	0.313	0.2942	0.3011	0.2744	0.28775	0.2915	0.3346	0.3215	0.2561	0.3405	0.3125	0.2861	0.3066	0.2864	0.3102	0.2661	0.2563
VI	276.796	280.747	271.289	259.44	248.919	253.868	251.813	253.649	249.472	223.644	286.293	246.431	245.954	202.847	219.556	211.39	187.84	192.32
SVI	13.02	13.16	12.5568	12.1716	11.904	11.9424	12.0132	12.7596	12.0602	10.8928	13.1516	11.4632	12.5636	10.3152	10.9824	11.2112	10.3312	10.0968
DH-11	ck			24h			36h			48h			60h			72h
GP	0.86	0.82	0.8	0.66	0.5	0.62	0.72	0.36	0.58	0.56	0.66	0.6	0.56	0.36	0.4	0.1	0.14	0.2
GE	0.64	0.52	0.6	0.52	0.46	0.5	0.5	0.24	0.44	0.3	0.46	0.36	0.34	0.2	0.3	0.02	0.06	0.08
GI	16.3704	14.3704	14.6667	12.963	10.1481	11.7407	12.5185	6.22222	9.81481	9.25926	10.7407	9.88889	9.55556	6	7.25926	1.48148	2	2.14815
SL	12.28	10.6	12.16	12.46	7.42	10	11.42	9.48	10.46	9.96	11.28	10.72	9.94	8.76	9.55	3.02	4.62	3.91
RL	6.64	9.66	9.64	9.8	6.98	8.72	7.18	6.88	7.37	7.9	10.08	8.91	7.92	5.46	6.96	0.98	2.84	2
SW	0.3104	0.2668	0.2856	0.2886	0.2676	0.3028	0.3752	0.2371	0.3025	0.3085	0.3598	0.2865	0.2394	0.2541	0.2364	0.1489	0.1319	0.1533
VI	201.028	152.326	178.347	161.519	75.2993	117.407	142.961	58.9867	102.663	92.2222	121.156	106.009	94.9822	52.56	69.3259	4.47407	9.24	8.39926
SVI	10.5608	8.692	9.728	8.2236	3.71	6.2	8.2224	3.4128	6.0668	5.5776	7.4448	6.432	5.5664	3.1536	3.82	0.302	0.6468	0.782
DH-12	ck			24h			36h			48h			60h			72h
GP	0.72	0.74	0.66	0.6	0.42	0.56	0.5	0.38	0.44	0.58	0.44	0.4	0.46	0.42	0.4	0.24	0.16	0.2
GE	0.56	0.64	0.52	0.6	0.32	0.56	0.38	0.3	0.36	0.44	0.3	0.4	0.38	0.34	0.34	0.22	0.1	0.1
GI	14.2222	14.7407	12.8889	12.8148	8.44444	11.7407	9.55556	7.7037	8.66667	11.1852	8.2963	8.40741	9.33333	8	8.22222	4.66667	2.96296	3.62963
SL	12.44	13.7	12.94	13.46	15.12	14.51	13.78	14.64	13.14	13.7	15.12	14.19	15.06	14.12	14.46	12.74	11	11.85
RL	5.48	9.32	7.87	10.52	6.32	8.31	6.74	7.74	7.62	7.5	8.72	7.87	8.44	8.24	8.32	5.78	4.8	5.65
SW	0.3193	0.3175	0.4235	0.3195	0.4069	0.3569	0.3807	0.3789	0.3562	0.3055	0.3558	0.3421	0.3789	0.3615	0.3215	0.31	0.3264	0.3021
VI	176.924	201.948	166.782	172.487	127.68	170.358	131.676	112.782	113.88	153.237	125.44	119.301	140.56	112.96	118.893	59.4533	32.5926	43.0111
SVI	8.9568	10.138	8.5404	8.076	6.3504	8.1256	6.89	5.5632	5.7816	7.946	6.6528	5.676	6.9276	5.9304	5.784	3.0576	1.76	2.37
DH-13	ck			24h			36h			48h			60h			72h
GP	1	1	1	0.98	0.98	0.98	0.96	0.98	0.96	0.98	1	0.94	0.96	0.94	0.94	0.92	0.98	0.9
GE	1	0.98	1	0.98	0.98	0.98	0.96	0.98	0.96	0.94	1	0.94	0.96	0.9	0.94	0.92	0.94	0.9
GI	22.2222	22.0741	22.0741	21.5556	21.4815	21.5185	21.2593	21.7778	21.3333	21.4815	22.0741	20.8889	21.1111	20.2222	20.6667	19.3333	20.5926	19.1852
SL	13.04	13.12	12.9	12.98	12.96	12.78	13.56	12.5	12.9	11.78	12.24	11.93	11.4	11.66	11.83	11.1	11.66	11.54
RL	13.6	13.18	13	11.84	12.14	11.62	11.74	12.96	11.58	11.68	11.78	11.54	11.94	12.84	12.09	10.64	12.06	11.8
SW	0.3762	0.3566	0.3658	0.3516	0.3739	0.3652	0.4056	0.3608	0.3756	0.361	0.3833	0.3546	0.3693	0.3525	0.3421	0.3764	0.3711	0.3325
VI	289.778	289.612	284.756	279.791	278.4	275.007	288.276	272.222	275.2	253.052	270.187	249.204	240.667	235.791	244.487	214.6	240.11	221.397
SVI	13.04	13.12	12.9	12.7204	12.7008	12.5244	13.0176	12.25	12.384	11.5444	12.24	11.2142	10.944	10.9604	11.1202	10.212	11.4268	10.386
DH-14	ck			24h			36h			48h			60h			72h
GP	0.84	0.8	0.82	0.8	0.58	0.76	0.58	0.66	0.56	0.44	0.52	0.46	0.38	0.38	0.4	0.1	0.2	0.16
GE	0.64	0.66	0.6	0.5	0.42	0.48	0.52	0.62	0.56	0.36	0.44	0.38	0.36	0.28	0.34	0.06	0.1	0.08
GI	15.7778	16.1481	15.5556	14.2963	10.8889	13.1852	12.1481	14	12.2593	8.74074	10.2222	9.33333	8.22222	6.88889	7.7037	1.7037	3.25926	2.66667
SL	13.68	11.62	12.6	12.34	11.16	12.36	11.72	12.46	11.8	12.66	11.56	12.3	11.76	9.86	11.2	4.8	10.62	6.3
RL	10.82	8.62	9.88	11.42	9.32	10.5	9.86	10.52	10.6	8.34	8.68	9.6	7.06	7.48	7.48	3.32	7.46	4.21
SW	0.4065	0.3327	0.3562	0.3658	0.299	0.3324	0.3908	0.4223	0.4021	0.3841	0.354	0.3354	0.349	0.3811	0.3412	0.1996	0.3801	0.2235
VI	215.84	187.641	196	176.416	121.52	162.969	142.376	174.44	144.659	110.658	118.169	114.8	96.6933	67.9244	86.2815	8.17778	34.6133	16.8
SVI	11.4912	9.296	10.332	9.872	6.4728	9.3936	6.7976	8.2236	6.608	5.5704	6.0112	5.658	4.4688	3.7468	4.48	0.48	2.124	1.008
DH-15	ck			24h			36h			48h			60h			72h
GP	0.96	0.96	1	0.98	0.92	0.94	0.96	0.96	0.9	0.92	0.94	0.88	0.98	0.98	0.86	0.92	0.86	0.82
GE	0.96	0.96	0.96	0.98	0.9	0.94	0.96	0.9	0.9	0.9	0.94	0.88	0.96	0.98	0.86	0.86	0.82	0.82
GI	21.4074	21.3333	20.5926	21.7778	20.2963	20.8889	21.2593	20.7407	20	20.2222	20.8889	19.5556	21.5556	21.5556	19.1111	20	18.6667	18.2222
SL	10.92	9.72	10.32	10.82	9.76	10.5	10.44	9.84	10.3	8.8	7.74	8.36	10.42	9.08	9.8	9	5.62	8.6
RL	8.66	6.82	8.2	6.08	4.18	6.2	8.52	5.56	8.6	6.26	3.14	4.5	6.88	5.12	6.33	5.52	2.28	4.2
SW	0.2869	0.2671	0.3021	0.3213	0.2272	0.2831	0.2869	0.2828	0.2753	0.2427	0.2264	0.2431	0.2722	0.258	0.2231	0.2733	0.1699	0.2356
VI	233.769	207.36	212.516	235.636	198.092	219.333	221.947	204.089	206	177.956	161.68	163.484	224.609	195.724	187.289	180	104.907	156.711
SVI	10.4832	9.3312	10.32	10.6036	8.9792	9.87	10.0224	9.4464	9.27	8.096	7.2756	7.3568	10.2116	8.8984	8.428	8.28	4.8332	7.052
DH-16	ck			24h			36h			48h			60h			72h
GP	0.7	0.52	0.66	0.56	0.6	0.5	0.38	0.28	0.36	0.62	0.36	0.26	0.74	0.72	0.56	0.3	0.22	0.2
GE	0.52	0.5	0.52	0.52	0.56	0.5	0.36	0.2	0.28	0.62	0.3	0.26	0.58	0.66	0.56	0.24	0.22	0.2
GI	13.2593	10.4444	12.6667	11.5556	12.4444	10.7407	8.22222	5.40741	6.92593	12.963	7.40741	5.77778	13.9259	15.037	12.1481	5.7037	4.88889	4.40741
SL	11.6	8.16	10.3	11.38	12.12	12	12.34	15.68	13.8	13.26	11.92	13.3	11	12.42	12.8	10.66	7.08	10.1
RL	6.42	3.92	6.2	6.16	5.74	6.2	5.62	9.38	8.2	7.26	5.16	6.85	7.2	7.9	7.3	2.12	2.78	3.5
SW	0.3401	0.2612	0.4132	0.3215	0.3148	0.3654	0.3554	0.4989	0.3352	0.3509	0.3582	0.3215	0.3535	0.3669	0.3532	0.3371	0.2538	0.2781
VI	153.807	85.2267	130.467	131.502	150.827	128.889	101.462	84.7881	95.5778	171.889	88.2963	76.8444	153.185	186.76	155.496	60.8015	34.6133	44.5148
SVI	8.12	4.2432	6.798	6.3728	7.272	6	4.6892	4.3904	4.968	8.2212	4.2912	3.458	8.14	8.9424	7.168	3.198	1.5576	2.02
DH-17	ck			24h			36h			48h			60h			72h
GP	0.58	0.68	0.66	0.58	0.34	0.5	0.42	0.54	0.48	0.44	0.5	0.42	0.36	0.38	0.36	0.52	0.38	0.24
GE	0.54	0.4	0.5	0.5	0.32	0.44	0.42	0.4	0.48	0.34	0.42	0.42	0.34	0.3	0.32	0.42	0.28	0.24
GI	12.3704	11.8519	12.5185	11.7037	7.03704	9.77778	9.11111	10.7407	10.1852	8.51852	10	8.85185	7.40741	7.25926	7.22222	10.1481	7.25926	5.33333
SL	11.36	9.62	10.72	12.68	13.36	11.6	11.78	8.32	10.32	12.52	11.78	10.58	13.4	12.82	12.53	5.4	13.14	9.65
RL	7.98	7.98	8.3	7.1	8.14	7.65	5.98	4.6	6.25	7.72	5.98	6.3	8.28	9.02	6.58	2.96	9.4	5.32
SW	0.3368	0.3658	0.3915	0.3371	0.4137	0.3721	0.3598	0.239	0.3452	0.3441	0.3373	0.3245	0.3767	0.3647	0.3012	0.1992	0.3012	0.2264
VI	140.527	114.015	134.199	148.403	94.0148	113.422	107.329	89.363	105.111	106.652	117.8	93.6526	99.2593	93.0637	90.4944	54.8	95.3867	51.4667
SVI	6.5888	6.5416	7.0752	7.3544	4.5424	5.8	4.9476	4.4928	4.9536	5.5088	5.89	4.4436	4.824	4.8716	4.5108	2.808	4.9932	2.316
DH-18	ck			24h			36h			48h			60h			72h
GP	1	1	1	1	1	1	0.98	1	0.98	0.98	0.98	0.96	1	1	0.98	0.98	0.96	0.96
GE	1	1	1	0.98	0.96	0.98	0.98	1	0.98	0.98	0.9	0.96	0.94	1	0.98	0.98	0.94	0.96
GI	22.2222	22.2222	22.2222	21.5556	21.9259	21.8148	21.7037	21.9259	21.6296	21.7778	21.037	21.2222	20.2222	21.8519	20.8519	21.2593	20.7407	20.8519
SL	10.54	11.22	11.2	11.06	10.32	10.3	10.2	9.7	10.2	9.28	9.72	9.8	9.56	10.64	9.52	8.58	9.9	8.22
RL	6.6	4.92	6.5	7.58	4.72	6.3	4.72	6.72	5.8	4.1	3.72	5.76	7.96	5.5	5.41	3.78	5.78	4.65
SW	0.248	0.3256	0.3159	0.3299	0.2752	0.3124	0.2868	0.2913	0.3012	0.2948	0.2955	0.2832	0.3133	0.303	0.2714	0.244	0.3051	0.2631
VI	234.222	249.333	248.889	238.404	226.276	224.693	221.378	212.681	220.622	202.098	204.48	207.978	193.324	232.504	198.51	182.404	205.333	171.402
SVI	10.54	11.22	11.2	11.06	10.32	10.3	9.996	9.7	9.996	9.0944	9.5256	9.408	9.56	10.64	9.3296	8.4084	9.504	7.8912
DH-19	ck			24h			36h			48h			60h			72h
GP	0.96	0.96	0.98	1	0.98	0.98	0.96	1	0.96	0.96	0.98	0.94	0.94	0.96	0.92	0.98	0.9	0.9
GE	0.94	0.88	0.88	1	0.98	0.98	0.88	0.88	0.92	0.94	0.88	0.86	0.92	0.96	0.92	0.84	0.88	0.86
GI	21.1852	20.3704	20.4444	22.2222	21.7778	21.7778	20.5185	21.1852	20.7778	21.1111	20.3704	20.1481	20.4444	21.037	20.2593	20.2222	18.6667	18.963
SL	11.92	12.74	12.5	12.2	10.16	11.36	9.52	10.36	10.96	11.48	11.24	10.85	10.86	10.2	10.24	8.8	12.38	9.24
RL	10.56	9.18	10.32	5.98	5.86	7.32	6.26	5.04	6.59	5.38	5.08	6.32	4.84	5.46	5.96	5.78	6.74	5.24
SW	0.3217	0.3478	0.3125	0.3338	0.2385	0.3316	0.2677	0.2816	0.2846	0.3254	0.3261	0.3146	0.293	0.2737	0.2543	0.2479	0.3429	0.2643
VI	252.527	259.519	255.556	271.111	221.262	247.396	195.336	219.479	227.724	242.356	228.963	218.607	222.027	214.578	207.455	177.956	231.093	175.218
SVI	11.4432	12.2304	12.25	12.2	9.9568	11.1328	9.1392	10.36	10.5216	11.0208	11.0152	10.199	10.2084	9.792	9.4208	8.624	11.142	8.316
DH-20	ck			24h			36h			48h			60h			72h
GP	0.96	0.98	1	0.96	1	0.96	1	0.94	0.94	0.98	0.9	0.92	0.88	0.98	0.9	0.9	0.84	0.84
GE	0.96	0.98	1	0.88	1	0.94	0.94	0.86	0.9	0.86	0.9	0.84	0.86	0.94	0.9	0.68	0.72	0.7
GI	21.3333	21.7778	21.9259	20.6667	22.1481	21.0741	21.5556	20.0741	20.4815	19.5556	20	19.4444	19.2593	20.8889	19.7037	17.4074	17.4074	17.0741
SL	14.64	12.76	14.7	12.24	13.38	13.25	13.94	13.22	12.96	14.14	14.08	11.25	12.24	13.42	11.65	12.76	13.58	10.57
RL	9.48	6.68	9.24	9.06	8	9.22	10.6	8.76	9.48	8.82	6.76	8.12	6.8	9.22	8.27	9.62	9.24	8.05
SW	0.377	0.3284	0.3652	0.3471	0.3415	0.3521	0.3883	0.3505	0.3321	0.381	0.3781	0.3621	0.3501	0.3359	0.3112	0.3792	0.3504	0.3253
VI	312.32	277.884	322.311	252.96	296.342	279.231	300.484	265.379	265.44	276.516	281.6	218.75	235.733	280.329	229.548	222.119	236.393	180.473
SVI	14.0544	12.5048	14.7	11.7504	13.38	12.72	13.94	12.4268	12.1824	13.8572	12.672	10.35	10.7712	13.1516	10.485	11.484	11.4072	8.8788
DH-21	ck			24h			36h			48h			60h			72h
GP	0.54	0.6	0.64	0.44	0.36	0.52	0.5	0.54	0.48	0.42	0.44	0.42	0.44	0.48	0.4	0.3	0.34	0.3
GE	0.46	0.56	0.6	0.34	0.28	0.4	0.4	0.48	0.44	0.34	0.4	0.37	0.44	0.48	0.4	0.28	0.32	0.3
GI	11.1852	13.037	13.4815	8.88889	7.03704	10.037	9.62963	11.1852	10.0741	8.14815	9.33333	8.81481	9.55556	10.4444	8.66667	6.14815	7.03704	6.40741
SL	10.86	12.14	13.36	14.7	15.92	14.58	12.28	12.5	12.25	14.42	8	11.75	10.52	12.74	11.54	11.44	11.98	10.98
RL	6.36	7.14	7.25	7.02	9.68	7.67	7.26	9.12	7.11	7.14	5.8	6.85	6.02	5.72	6.57	4.68	8.14	5.87
SW	0.2689	0.3481	0.3521	0.4552	0.4285	0.3952	0.3053	0.3758	0.3536	0.3773	0.264	0.33251	0.2877	0.3836	0.3024	0.3616	0.4152	0.3512
VI	121.471	158.27	180.113	130.667	112.03	146.34	118.252	139.815	123.407	117.496	74.6667	103.574	100.524	133.062	100.013	70.3348	84.3037	70.3533
SVI	5.8644	7.284	8.5504	6.468	5.7312	7.5816	6.14	6.75	5.88	6.0564	3.52	4.935	4.6288	6.1152	4.616	3.432	4.0732	3.294
DH-22	ck			24h			36h			48h			60h			72h
GP	0.78	0.64	0.76	0.7	0.5	0.64	0.7	0.58	0.6	0.5	0.52	0.5	0.42	0.48	0.44	0.38	0.48	0.34
GE	0.78	0.56	0.76	0.66	0.44	0.56	0.58	0.52	0.56	0.42	0.44	0.44	0.36	0.42	0.4	0.3	0.4	0.34
GI	16.6667	13.4815	16.1481	15.037	10.1481	13.5185	13.7037	12.0741	12.6296	10.2963	10.3704	10.2963	8.66667	9.77778	9.18519	7.25926	10.0741	7.48148
SL	14.2	11.92	13.06	10.32	13.66	12.58	12.52	12.94	12.42	12.78	13.14	12.01	12.38	11.3	11.71	12.76	10.52	11.54
RL	7.76	8.48	8.59	8.04	7.9	8.26	9.86	9.34	8.32	7.02	9.04	8.11	8.08	9.5	7.32	9.16	7.84	7.08
SW	0.3642	0.3529	0.35855	0.3401	0.3549	0.3545	0.3512	0.3208	0.3263	0.3293	0.3694	0.3557	0.336	0.3566	0.3512	0.3692	0.3259	0.3215
VI	236.667	160.699	210.895	155.182	138.624	170.063	171.57	156.239	156.86	131.587	136.267	123.659	107.293	110.489	107.559	92.6281	105.979	86.3363
SVI	11.076	7.6288	9.9256	7.224	6.83	8.0512	8.764	7.5052	7.452	6.39	6.8328	6.005	5.1996	5.424	5.1524	4.8488	5.0496	3.9236
DH-23	ck			24h			36h			48h			60h			72h
GP	0.96	0.96	0.98	0.92	0.96	0.98	1	0.94	0.96	0.96	0.94	0.94	0.98	0.92	0.92	0.96	0.94	0.9
GE	0.96	0.96	0.98	0.88	0.96	0.92	1	0.94	0.96	0.94	0.94	0.94	0.94	0.92	0.92	0.88	0.9	0.88
GI	21.2593	21.3333	21.4815	20.0741	21.2593	21.1111	22.1481	20.8889	21.3333	21.1111	20.8889	20.8889	21.1852	20.3704	20.3333	20.3704	20.3704	19.8519
SL	12.4	11.86	13.21	13.5	13.38	12.78	13.5	13.38	12.68	12.48	12.78	12.58	11.86	12.06	11.85	12.84	11.5	10.64
RL	11.44	10.88	12.65	14.58	9.98	11.98	11.42	11.02	11.25	10.24	10.64	10.68	10.1	9.06	10.274	14.02	10.18	9.58
SW	0.3586	0.3005	0.3856	0.3893	0.3735	0.3865	0.3869	0.3776	0.3521	0.3238	0.3666	0.3321	0.3434	0.3508	0.3012	0.3766	0.3396	0.3256
VI	263.615	253.013	283.77	271	284.449	269.8	299	279.493	270.507	263.467	266.96	262.782	251.256	245.667	240.95	261.556	234.259	211.224
SVI	11.904	11.3856	12.9458	12.42	12.8448	12.5244	13.5	12.5772	12.1728	11.9808	12.0132	11.8252	11.6228	11.0952	10.902	12.3264	10.81	9.576
DH-24	ck			24h			36h			48h			60h			72h
GP	0.7	0.66	0.7	0.34	0.58	0.6	0.52	0.66	0.5	0.32	0.6	0.42	0.52	0.5	0.4	0.32	0.4	0.34
GE	0.7	0.6	0.62	0.32	0.5	0.56	0.48	0.6	0.5	0.32	0.52	0.42	0.5	0.44	0.4	0.28	0.38	0.3
GI	15.037	13.4815	14.2963	7.25926	11.7778	12.1852	10.5926	13.8519	10.963	7.11111	12.3704	9.25926	10.6667	10.2963	8.66667	6.59259	8.2963	7.18519
SL	11.56	13.34	14.32	16.12	12.92	13.25	14.7	15.14	13.35	15.48	15.2	12.25	12.26	16.84	11.58	14.06	14.26	10.28
RL	4.7	9.58	9.58	7.1	6.46	8.54	7.34	10.04	8.26	8.54	10.36	8.06	7.24	11.88	7.65	5.62	7.46	6.98
SW	0.3367	0.3646	0.3847	0.3625	0.2916	0.3321	0.3094	0.3211	0.3215	0.3436	0.327613	0.3014	0.3185	0.412	0.3256	0.3449	0.3283	0.3146
VI	173.828	179.843	204.723	117.019	152.169	161.454	155.711	209.717	146.356	110.08	188.03	113.426	130.773	173.39	100.36	92.6919	118.305	73.8637
SVI	8.092	8.8044	10.024	5.4808	7.4936	7.95	7.644	9.9924	6.675	4.9536	9.12	5.145	6.3752	8.42	4.632	4.4992	5.704	3.4952
DH-25	ck			24h			36h			48h			60h			72h
GP	1	1	1	1	1	0.98	0.96	0.98	0.96	0.88	0.96	0.92	0.8	0.94	0.88	0.72	0.84	0.64
GE	1	0.94	0.92	0.96	1	0.98	0.94	0.98	0.96	0.66	0.82	0.76	0.34	0.6	0.47	0.28	0.54	0.4
GI	22.0741	20.963	21.7037	21.6296	22.0741	21.6667	21.037	21.1852	20.963	17.5556	19.5556	18.8148	12.5185	15.6296	14.4815	10.8148	12.8889	10.6667
SL	10.56	10.18	11.2	9.1	9.48	9.87	9.28	8.64	9.02	8	8.5	8.24	6.94	7.26	8.01	7.14	6.12	7.58
RL	7.96	8.4	8.66	8.64	8.18	8.24	9.44	10.36	7.63	5.74	8.94	7.14	8.68	8.78	7.04	8.8	6.34	6.68
SW	0.3332	0.3185	0.3738	0.2893	0.3587	0.3214	0.3411	0.3153	0.3365	0.2992	0.34	0.3014	0.254	0.3261	0.2865	0.3386	0.3125	0.3057
VI	233.102	213.403	243.081	196.83	209.262	213.85	195.224	183.04	189.086	140.444	166.222	155.034	86.8785	113.471	115.997	77.2178	78.88	80.8533
SVI	10.56	10.18	11.2	9.1	9.48	9.6726	8.9088	8.4672	8.6592	7.04	8.16	7.5808	5.552	6.8244	7.0488	5.1408	5.1408	4.8512
DH-26	ck			24h			36h			48h			60h			72h
GP	0.86	0.82	0.84	0.66	0.7	0.68	0.56	0.54	0.56	0.56	0.5	0.48	0.52	0.32	0.44	0.42	0.38	0.4
GE	0.7	0.6	0.66	0.44	0.42	0.48	0.4	0.44	0.42	0.32	0.38	0.4	0.34	0.24	0.3	0.28	0.36	0.3
GI	16.963	15.9259	16.2222	12.5926	13.1111	13.22	10.963	10.5185	11.037	9.40741	10.0741	9.66667	9.7037	6.37037	8.14815	7.77778	7.77778	7.7037
SL	12.48	13.86	14.2	12.56	13.1	13.2	13.08	11.06	12.58	10.34	10.42	11.52	12	7.16	10.88	10.32	10.62	10.01
RL	10.58	13.44	11.98	10.1	12	11.57	15.04	10.54	11.25	10.68	11.84	10.21	12.74	7.42	9.68	10.38	11.2	8.33
SW	0.2755	0.3121	0.3012	0.2678	0.2937	0.3021	0.2894	0.2457	0.2754	0.2508	0.252	0.2698	0.3172	0.1701	0.2415	0.271	0.2642	0.2214
VI	211.698	220.733	230.356	158.163	171.756	174.53	143.396	116.335	138.846	97.2726	104.972	111.36	116.444	45.6119	88.6519	80.2667	82.6	77.1141
SVI	10.7328	11.3652	11.928	8.2896	9.17	8.976	7.3248	5.9724	7.0448	5.7904	5.21	5.5296	6.24	2.2912	4.7872	4.3344	4.0356	4.004
DH-27	ck			24h			36h			48h			60h			72h
GP	0.9	0.68	0.78	0.76	0.7	0.73	0.64	0.68	0.66	0.62	0.5	0.56	0.52	0.42	0.47	0.38	0.36	0.37
GE	0.86	0.4	0.6	0.6	0.52	0.56	0.5	0.58	0.54	0.4	0.4	0.4	0.38	0.34	0.36	0.22	0.34	0.28
GI	19.5556	12.5926	15.037	14.3704	13.1111	13.7407	12.963	13.3333	13.1481	11.5556	9.7037	10.6296	9.7037	7.92593	8.81481	6.59259	7.55556	7.07407
SL	11.34	11.2	12.3	11.66	11.06	11.58	10.76	10.92	11.04	10.56	10.36	10.74	8.64	9.26	9.54	8.52	9.12	9.05
RL	7.34	9.56	9.24	10.52	9	9.21	9.02	9.4	9.09	8.46	8.24	8.59	7.32	9.7	8.21	7.34	7.7	7.48
SW	0.3393	0.3468	0.3854	0.3955	0.3052	0.3654	0.3492	0.3577	0.3521	0.3611	0.383	0.3324	0.3158	0.2975	0.3058	0.3156	0.3323	0.2965
VI	221.76	141.037	184.956	167.559	145.009	159.118	139.481	145.6	145.156	122.027	100.53	114.162	83.84	73.3941	84.0933	56.1689	68.9067	64.0204
SVI	10.206	7.616	9.594	8.8616	7.742	8.4534	6.8864	7.4256	7.2864	6.5472	5.18	6.0144	4.4928	3.8892	4.4838	3.2376	3.2832	3.3485
DH-28	ck			24h			36h			48h			60h			72h
GP	0.82	0.72	0.8	0.6	0.64	0.56	0.48	0.54	0.5	0.44	0.5	0.44	0.24	0.3	0.32	0.2	0.14	0.16
GE	0.44	0.56	0.52	0.6	0.38	0.56	0.26	0.28	0.3	0.3	0.32	0.26	0.18	0.18	0.16	0.16	0.12	0.1
GI	13.4074	13.6296	14	12.6667	11.1852	11.8148	8.74074	8.96296	9.11111	8.14815	9.03704	7.92593	4.37037	5.18519	5.11111	3.7037	2.44444	2.7037
SL	10.64	10.48	10.89	11.16	9.86	10.15	9.4	8.26	9.99	9.52	10.3	9.65	8.84	9.3	9.11	8.38	8.94	8.27
RL	11.22	9.92	10.23	11.94	9.66	9.88	8.06	6.82	9.21	9.48	9.98	9.04	8.62	8.72	8.88	10	9.78	7.33
SW	0.2747	0.2497	0.3123	0.2888	0.2852	0.2653	0.2553	0.2485	0.2534	0.2434	0.2557	0.2346	0.2784	0.2789	0.2465	0.2823	0.3286	0.2265
VI	142.655	142.839	152.46	141.36	110.286	119.92	82.163	74.0341	91.02	77.5704	93.0815	76.4852	38.6341	48.2222	46.5622	31.037	21.8533	22.3596
SVI	8.7248	7.5456	8.712	6.696	6.3104	5.684	4.512	4.4604	4.995	4.1888	5.15	4.246	2.1216	2.79	2.9152	1.676	1.2516	1.3232
DH-29	ck			24h			36h			48h			60h			72h
GP	1	0.98	1	1	1	0.98	1	0.98	0.96	1	0.96	0.94	0.98	1	0.92	0.96	1	0.86
GE	1	0.98	1	0.96	1	0.98	0.98	0.98	0.96	1	0.94	0.94	0.98	1	0.92	0.78	0.98	0.86
GI	22	21.7778	21.9259	21.4815	22.2222	21.7778	22.0741	21.7778	21.3333	22.1481	21.1852	20.8889	21.7037	22.2222	20.4444	19.4074	21.2593	18.7407
SL	12.7	12.56	13.2	12.94	12.3	12.23	12.86	12.7	11.74	11.52	10.78	11.08	10.22	10.38	10.54	8.9	9.3	9.41
RL	10.06	11.76	10.57	6.14	12.46	10.57	6.74	11.72	10.24	9.8	12.8	10.18	8.14	11.86	9.27	9.02	8.9	8.76
SW	0.3346	0.3336	0.3625	0.2998	0.3293	0.3652	0.332	0.376	0.3421	0.3357	0.3494	0.3245	0.3019	0.2955	0.3014	0.2744	0.3053	0.2413
VI	279.4	273.529	289.422	277.97	273.333	266.342	283.873	276.578	250.453	255.147	228.376	231.449	221.812	230.667	215.484	172.726	197.711	176.35
SVI	12.7	12.3088	13.2	12.94	12.3	11.9854	12.86	12.446	11.2704	11.52	10.3488	10.4152	10.0156	10.38	9.6968	8.544	9.3	8.0926
DH-30	ck			24h			36h			48h			60h			72h
GP	0.96	1	1	0.88	0.94	0.92	0.9	0.86	0.88	0.94	0.9	0.84	0.8	0.9	0.8	0.8	0.86	0.78
GE	0.88	0.94	0.86	0.82	0.88	0.86	0.88	0.86	0.8	0.9	0.88	0.8	0.74	0.9	0.8	0.8	0.82	0.78
GI	20.4444	21.6296	20.963	18.8889	20.4444	19.6296	19.7037	18.7407	18.6667	20.4444	19.5556	17.9259	17.2593	19.5556	17.4074	17.5556	18.1481	16.963
SL	12.98	12.6	13.35	12.42	13.44	13.14	13.82	13.52	12.47	12.46	11.76	11.73	11.44	10.7	10.54	12.16	10.08	10.2
RL	10.48	9.86	10.75	7.3	9.1	10.51	9.76	10.44	9.88	10.44	8.26	9.24	9.86	7.38	8.62	7.88	7.64	7.25
SW	0.4101	0.4167	0.4234	0.4241	0.4075	0.4321	0.4415	0.4452	0.4215	0.3816	0.4018	0.4154	0.3763	0.34	0.3654	0.4098	0.3433	0.3321
VI	265.369	272.533	279.856	234.6	274.773	257.933	272.305	253.375	232.773	254.738	229.973	210.271	197.446	209.244	183.474	213.476	182.933	173.022
SVI	12.4608	12.6	13.35	10.9296	12.6336	12.0888	12.438	11.6272	10.9736	11.7124	10.584	9.8532	9.152	9.63	8.432	9.728	8.6688	7.956
DH-31	ck			24h			36h			48h			60h			72h
GP	0.98	0.98	1	0.92	0.92	0.96	0.96	0.9	0.9	0.86	0.9	0.88	0.9	0.82	0.84	0.92	0.88	0.8
GE	0.94	0.94	0.96	0.92	0.9	0.96	0.96	0.86	0.9	0.86	0.88	0.88	0.88	0.78	0.84	0.88	0.84	0.8
GI	21.1852	21.3333	21.5556	20.2963	20	21.1111	21.2593	19.5556	19.7778	19.037	19.5556	19.2593	19.7037	17.7037	18.4444	19.8519	18.8148	17.6296
SL	12.92	12.12	13.27	12.4	13.12	12.85	12.5	12.86	12.22	12.12	11.32	11.47	11.82	11.84	10.87	9.82	10.28	10.34
RL	8.9	8.1	9.24	7.98	9.06	8.94	7.22	10.68	8.34	8.26	7.64	8.04	9.12	7.44	7.25	7.2	8	7.27
SW	0.344	0.3616	0.3658	0.375	0.425	0.4133	0.3804	0.3935	0.3854	0.3626	0.3929	0.3698	0.3598	0.3588	0.3647	0.3007	0.3531	0.3356
VI	273.713	258.56	286.042	251.674	262.4	271.278	265.741	251.484	241.684	230.729	221.369	220.904	232.898	209.612	200.491	194.945	193.416	182.29
SVI	12.6616	11.8776	13.27	11.408	12.0704	12.336	12	11.574	10.998	10.4232	10.188	10.0936	10.638	9.7088	9.1308	9.0344	9.0464	8.272
DH-32	ck			24h			36h			48h			60h			72h
GP	0.96	0.96	1	0.9	0.92	0.94	0.9	0.96	0.92	0.94	0.92	0.9	0.94	0.9	0.88	0.88	0.84	0.84
GE	0.92	0.94	0.94	0.9	0.92	0.9	0.86	0.94	0.88	0.92	0.92	0.9	0.9	0.84	0.88	0.84	0.84	0.84
GI	20.8889	20.8889	21.4074	19.8519	20	20.3704	19.4815	20.963	19.9259	20.5185	20.1481	19.6296	20.2963	19.4815	19.1111	19.037	18.6667	18.5185
SL	12.64	12.56	12.87	12.26	12.36	12.41	12	12.56	11.96	10.68	11.16	11.29	9.96	11.36	10.76	10.1	9.88	10.26
RL	9.96	9.52	9.74	8.36	8.26	9.18	8.58	9.968	8.94	8.5	7.44	8.34	7.78	8.02	7.68	8.06	6.6	7.16
SW	0.3654	0.3805	0.3869	0.3622	0.3953	0.3654	0.3395	0.3505	0.3451	0.3132	0.3277	0.3248	0.3003	0.2814	0.3024	0.3344	0.3027	0.2845
VI	264.036	262.364	275.513	243.384	247.2	252.796	233.778	263.295	238.314	219.138	224.853	221.619	202.151	221.31	205.636	192.274	184.427	190
SVI	12.1344	12.0576	12.87	11.034	11.3712	11.6654	10.8	12.0576	11.0032	10.0392	10.2672	10.161	9.3624	10.224	9.4688	8.888	8.2992	8.6184
DH-33	ck			24h			36h			48h			60h			72h
GP	1	0.98	1	1	0.96	0.96	0.9	0.9	0.92	0.84	0.86	0.86	0.9	0.88	0.84	0.9	0.9	0.8
GE	1	0.92	0.94	0.98	0.92	0.96	0.9	0.88	0.92	0.82	0.86	0.84	0.82	0.86	0.84	0.86	0.9	0.8
GI	22.1481	21.1852	21.7778	21.8519	20.8889	21.1111	19.9259	19.7037	20.1481	18.3704	18.963	18.7407	18.963	19.2593	18.5185	19.3333	19.8519	17.6296
SL	12.02	12.64	12.86	11.92	12.12	12.28	12.48	12.42	11.82	10.92	11.86	11.25	11.26	10.7	10.83	10.8	10.26	10.17
RL	8.86	9.6	9.88	10.42	8.04	9.55	10.08	11.3	9.05	7.5	8.2	8.63	6.6	8.12	7.94	7.9	7.9	7.34
SW	0.3628	0.3816	0.3758	0.3705	0.3611	0.3854	0.3937	0.3829	0.3654	0.3425	0.38	0.3421	0.3431	0.2978	0.3248	0.3934	0.3338	0.3028
VI	266.221	267.781	280.062	260.474	253.173	259.244	248.676	244.72	238.151	200.604	224.901	210.833	213.523	206.074	200.556	208.8	203.68	179.293
SVI	12.02	12.3872	12.86	11.92	11.6352	11.7888	11.232	11.178	10.8744	9.1728	10.1996	9.675	10.134	9.416	9.0972	9.72	9.234	8.136
DH-34	ck			24h			36h			48h			60h			72h
GP	1	0.98	1	0.98	1	1	0.94	0.98	0.96	0.96	1	0.98	0.96	0.98	0.94	0.82	0.92	0.84
GE	0.98	0.96	0.96	0.94	1	0.96	0.92	0.96	0.94	0.9	0.96	0.93	0.9	0.94	0.92	0.74	0.92	0.84
GI	22	21.5556	21.9259	21.4815	22.2222	21.9259	20.5185	21.4815	20.963	20.7407	21.7778	21.2593	20.5926	21.4074	20.6667	17.3333	20.2963	18.3704
SL	12.94	13.36	13.36	11.08	11.84	12.74	12.34	12.96	11.52	10.54	11.52	11.35	11.46	11.04	11.05	10.14	9.94	10.22
RL	11.02	11.06	11.47	9.58	8.74	10.68	8.92	12.22	10.08	8.38	11.92	9.97	10.62	9.78	9.58	9.44	8.94	8.81
SW	0.3459	0.3464	0.3695	0.3173	0.3386	0.3451	0.3366	0.3294	0.3256	0.3147	0.3014	0.3245	0.3211	0.3094	0.3024	0.2924	0.2814	0.2756
VI	284.68	287.982	292.93	238.015	263.111	279.336	253.199	278.4	241.493	218.607	250.88	241.293	235.991	236.338	228.367	175.76	201.745	187.745
SVI	12.94	13.0928	13.36	10.8584	11.84	12.74	11.5996	12.7008	11.0592	10.1184	11.52	11.123	11.0016	10.8192	10.387	8.3148	9.1448	8.5848
DH-35	ck			24h			36h			48h			60h			72h
GP	1	0.94	1	0.98	0.96	0.98	0.98	0.98	0.96	0.98	0.94	0.94	0.88	0.94	0.9	0.86	0.94	0.84
GE	1	0.94	0.96	0.98	0.96	0.98	0.98	0.98	0.96	0.98	0.92	0.94	0.88	0.94	0.9	0.86	0.92	0.84
GI	22.1481	20.8889	21.9259	21.7778	21.3333	21.7778	21.037	21.7778	21.037	21.037	20.6667	20.5185	19.4815	20.7407	19.9259	19.037	20.7407	18.5185
SL	14.22	13.32	13.94	13	13.16	13.35	11.64	12.88	12.74	11.4	11.98	11.43	10.68	11.4	11.24	8.86	8.82	9.43
RL	9.84	9.38	9.77	9.84	9.96	8.86	8.36	7.46	8.24	7	7.28	7.88	7.6	7.1	7.28	5.6	5.5	6.04
SW	0.3809	0.3075	0.3693	0.3163	0.3236	0.3321	0.3008	0.3125	0.3125	0.2899	0.2885	0.2954	0.2667	0.2815	0.2741	0.2052	0.2411	0.2354
VI	314.947	278.24	305.647	283.111	280.747	290.733	244.871	280.498	268.012	239.822	247.587	234.527	208.062	236.444	223.967	168.668	182.933	174.63
SVI	14.22	12.5208	13.94	12.74	12.6336	13.083	11.4072	12.6224	12.2304	11.172	11.2612	10.7442	9.3984	10.716	10.116	7.6196	8.2908	7.9212
DH-36	ck			24h			36h			48h			60h			72h
GP	0.86	0.96	0.96	0.94	0.88	0.94	0.82	0.84	0.88	0.98	0.82	0.8	0.84	0.84	0.8	0.82	0.92	0.76
GE	0.86	0.96	0.92	0.92	0.88	0.94	0.82	0.84	0.88	0.96	0.76	0.76	0.8	0.8	0.8	0.78	0.8	0.72
GI	19.1111	21.3333	20.5926	20.6667	19.5556	20.7407	18.2222	18.6667	19.2593	21.2593	17.7037	17.4074	18.1481	18.2963	17.6296	17.8519	18.963	16.4444
SL	12.38	11.46	12.89	12.26	13.12	12.14	11.26	9.96	10.87	11.06	10.1	10.63	10.9	9.78	10.57	9.18	8.08	9.24
RL	7.58	7.84	8.87	8.88	7.16	8.24	8.04	7.54	7.88	9.26	6.72	7.71	7.88	8.18	7.71	7.58	9.38	7.62
SW	0.3216	0.3019	0.3624	0.3378	0.3485	0.3598	0.3364	0.2974	0.3254	0.3138	0.337	0.3154	0.3842	0.3434	0.3012	0.3424	0.3084	0.2954
VI	236.596	244.48	265.439	253.373	256.569	251.793	205.182	185.92	209.348	235.127	178.807	185.041	197.815	178.938	186.345	163.88	153.221	151.947
SVI	10.6468	11.0016	12.3744	11.5244	11.5456	11.4116	9.2332	8.3664	9.5656	10.8388	8.282	8.504	9.156	8.2152	8.456	7.5276	7.4336	7.0224
DH-37	ck			24h			36h			48h			60h			72h
GP	0.98	1	1	1	1	1	1	1	1	0.94	0.96	0.94	0.96	0.96	0.92	0.92	0.98	0.9
GE	0.98	1	0.98	1	1	1	0.98	1	0.96	0.92	0.96	0.94	0.96	0.96	0.92	0.92	0.98	0.9
GI	21.7778	22.1481	22.0741	22.1481	22.2222	22.0741	22.0741	22.2222	21.8519	20.7407	21.1852	20.8148	20.8889	20.8889	20.1481	19.4815	21.7037	19.6296
SL	12.92	14.48	13.58	13.64	12.8	13.17	12.52	12.94	12.58	11.94	9	10.88	10.1	9.4	9.58	8.58	7.56	8.49
RL	10.96	9.9	10.68	11.86	8.52	10.09	9.26	10.7	9.76	9.52	9.58	9.34	8.52	9.58	8.79	7.86	7.18	7.79
SW	0.3965	0.3721	0.4132	0.4106	0.3924	0.4125	0.3933	0.3785	0.3954	0.3833	0.3705	0.3654	0.3382	0.3311	0.3254	0.345	0.2753	0.3142
VI	281.369	320.705	299.766	302.101	284.444	290.716	276.367	287.556	274.896	247.644	190.667	226.465	210.978	196.356	193.019	167.151	164.08	166.656
SVI	12.6616	14.48	13.58	13.64	12.8	13.17	12.52	12.94	12.58	11.2236	8.64	10.2272	9.696	9.024	8.8136	7.8936	7.4088	7.641
DH-38	ck			24h			36h			48h			60h			72h
GP	1	1	1	0.98	0.98	0.98	0.96	1	0.96	0.94	0.92	0.92	0.92	0.92	0.88	0.94	0.92	0.8
GE	1	1	0.96	0.98	0.98	0.98	0.96	1	0.96	0.94	0.9	0.92	0.92	0.84	0.88	0.94	0.88	0.76
GI	22.0741	22.1481	21.9259	21.6296	21.7778	21.7037	21.1111	21.9259	21.037	20.2963	20.2963	20.1481	19.8519	19.7037	19.1852	19.9259	19.037	16.8889
SL	11.48	10.94	11.38	9.02	9.92	9.86	8.06	8.62	8.57	7.58	7.2	7.88	6.72	7.98	7.21	4.9	5	5.27
RL	7.26	9.26	8.17	7.4	8.6	7.83	5.92	7.26	6.96	7.84	4.8	6.26	5.96	7.26	5.86	4.6	4.2	4.44
SW	0.2942	0.3504	0.3369	0.3034	0.3465	0.3214	0.2893	0.3292	0.3124	0.3141	0.2761	0.2814	0.266	0.2758	0.2687	0.2715	0.2344	0.2458
VI	253.41	242.301	249.517	195.099	216.036	213.999	170.156	189.001	180.287	153.846	146.133	158.767	133.404	157.236	138.325	97.637	95.1852	89.0044
SVI	11.48	10.94	11.38	8.8396	9.7216	9.6628	7.7376	8.62	8.2272	7.1252	6.624	7.2496	6.1824	7.3416	6.3448	4.606	4.6	4.216
DH-39	ck			24h			36h			48h			60h			72h
GP	1	0.98	1	1	0.96	0.98	1	1	0.96	0.96	0.98	0.94	0.94	1	0.92	0.98	1	0.88
GE	1	0.98	0.94	1	0.94	0.96	1	1	0.96	0.96	0.98	0.94	0.94	1	0.92	0.92	0.98	0.88
GI	22.1481	21.7778	21.7778	22.2222	21.1852	21.6296	22.1481	22.0741	21.3333	21.2593	21.6296	20.8889	20.8889	22.2222	20.3704	21.3333	22.0741	19.5556
SL	15.64	14.96	15.24	13.74	12.94	13.85	12.52	12.5	12.84	11.4	11.8	11.76	9.9	9.94	10.24	8.2	8.86	8.87
RL	8.9	7.78	8.85	9.38	9.32	8.75	9.72	8.04	8.65	6.96	6.8	7.32	9.18	9.52	8.24	6.52	6.52	6.88
SW	0.4103	0.386	0.4231	0.371	0.3409	0.3654	0.3727	0.3252	0.3365	0.3264	0.3515	0.3254	0.3002	0.2691	0.2748	0.2735	0.2592	0.2565
VI	346.397	325.796	331.893	305.333	274.136	299.57	277.295	275.926	273.92	242.356	255.23	245.653	206.8	220.889	208.593	174.933	195.576	173.458
SVI	15.64	14.6608	15.24	13.74	12.4224	13.573	12.52	12.5	12.3264	10.944	11.564	11.0544	9.306	9.94	9.4208	8.036	8.86	7.8056
DH-40	ck			24h			36h			48h			60h			72h
GP	0.94	0.94	1	0.96	0.9	0.9	0.92	0.84	0.86	0.86	0.72	0.76	0.48	0.46	0.44	0.06	0.12	0.1
GE	0.94	0.92	0.94	0.86	0.76	0.8	0.7	0.74	0.72	0.48	0.4	0.44	0.18	0.14	0.2	0	0	0
GI	20.5926	20.2963	21.1852	19.1852	16.8148	18.0741	17.5556	16.5185	17.037	14.4444	12.5926	13.5926	6.96296	6	6.44444	0.592593	0.962963	0.888889
SL	12.92	13.5	13.15	11.16	11.02	11.28	9.44	9.54	9.96	7.86	8.72	8.59	5.24	5.36	5.98	1.7	1.84	1.86
RL	12.1	9.56	11.58	11.34	11.48	11.14	10.02	10.44	10.18	8.18	8.44	8.55	5.9	5.76	5.24	1.72	2.76	2.01
SW	0.4711	0.4438	0.4638	0.4328	0.4281	0.4254	0.4223	0.3796	0.4145	0.3399	0.362	0.3654	0.298	0.3413	0.2854	0.1472	0.1416	0.1564
VI	266.056	274	278.585	214.107	185.299	203.876	165.724	157.587	169.689	113.533	109.807	116.76	36.4859	32.16	38.5378	1.00741	1.77185	1.65333
SVI	12.1448	12.69	13.15	10.7136	9.918	10.152	8.6848	8.0136	8.5656	6.7596	6.2784	6.5284	2.5152	2.4656	2.6312	0.102	0.2208	0.186
DH-41	ck			24h			36h			48h			60h			72h
GP	1	1	1	1	0.98	0.98	0.94	1	0.96	0.9	0.92	0.88	0.92	0.88	0.84	0.56	0.66	0.6
GE	0.92	1	0.96	0.98	0.94	0.96	0.94	1	0.96	0.8	0.86	0.84	0.6	0.56	0.58	0.18	0.16	0.14
GI	20.8148	22.1481	21.3333	21.7778	21.2593	21.4815	20.5185	22	21.037	18.2963	18.6667	18.1852	15.3333	14.2222	14.4444	6.88889	7.55556	7.48148
SL	12.92	12.58	12.89	12.96	12.72	12.68	11.52	11.486	11.69	10.44	9.9	10.88	8.04	7.38	7.83	4.14	3.34	4.28
RL	8.12	9.04	9.26	8.36	8.36	8.96	11.1	10.06	9.24	10.74	6.52	8.43	7.6	9.54	7.43	4.44	2.52	2.69
SW	0.339	0.3646	0.3965	0.3698	0.3639	0.3548	0.3255	0.3342	0.3451	0.306	0.2776	0.3024	0.2848	0.2865	0.2745	0.2087	0.1583	0.1756
VI	268.927	278.624	274.987	282.24	270.418	272.385	236.373	252.692	245.923	191.013	184.8	197.855	123.28	104.96	113.1	28.52	25.2356	32.0207
SVI	12.92	12.58	12.89	12.96	12.4656	12.4264	10.8288	11.486	11.2224	9.396	9.108	9.5744	7.3968	6.4944	6.5772	2.3184	2.2044	2.568
DH-42	ck			24h			36h			48h			60h			72h
GP	0.98	0.98	1	0.96	0.92	0.94	0.8	0.94	0.86	0.72	0.8	0.76	0.4	0.52	0.4	0.14	0.12	0.13
GE	0.96	0.94	0.92	0.96	0.9	0.94	0.78	0.92	0.8	0.58	0.58	0.6	0.16	0.24	0.2	0.06	0.02	0.08
GI	21.4815	21.2593	21.6296	21.2593	20.1481	20.7407	17.4074	20.0741	18.3704	13.7778	14.963	14.6296	5.48148	7.03704	5.92593	2	1.40741	2.40741
SL	11.26	11.28	11.39	10.6	10.48	10.44	10.08	10.08	10.36	9.24	8.26	9.18	5.2	6.54	6.35	3.88	3.84	4.15
RL	9.04	9.76	9.94	10.48	9.26	9.48	10.6	10.46	9.87	9.7	7.6	9.26	6.82	7.16	7.32	5.08	4.08	4.87
SW	0.337	0.3347	0.3652	0.3216	0.3108	0.3454	0.3486	0.312	0.3214	0.313	0.3075	0.3025	0.2455	0.2414	0.2548	0.1682	0.2136	0.2014
VI	241.881	239.804	246.361	225.348	211.153	216.533	175.467	202.347	190.317	127.307	123.594	134.3	28.5037	46.0222	37.6296	7.76	5.40444	9.99074
SVI	11.0348	11.0544	11.39	10.176	9.6416	9.8136	8.064	9.4752	8.9096	6.6528	6.608	6.9768	2.08	3.4008	2.54	0.5432	0.4608	0.5395
DH-43	ck			24h			36h			48h			60h			72h
GP	0.5	0.58	0.56	0.4	0.42	0.36	0.24	0.18	0.21	0.26	0.22	0.24	0.24	0.2	0.2	0	0	0
GE	0.36	0.48	0.44	0.28	0.34	0.32	0.12	0.12	0.12	0.14	0.04	0.12	0.12	0	0	0	0	0
GI	8.66667	11.4074	11.037	7.11111	7.77778	7.03704	3.77778	2.66667	3.14815	3.77778	2.37037	3.25926	3.62963	1.62963	2.2963	0	0	0
SL	12.74	13.28	12.68	11.86	10.92	11.96	10.82	12.56	10.76	8.62	6.76	8.49	5.58	5.64	5.76	0	0	0
RL	9.3	8.72	9.18	8.16	7.74	8.34	8.28	9.62	8.13	5.4	5.6	6.1	2.9	4	3.96	0	0	0
SW	0.324	0.3732	0.3659	0.3424	0.297	0.3354	0.3443	0.3155	0.3154	0.2872	0.2523	0.2745	0.2326	0.226	0.2365	0	0	0
VI	110.413	151.49	139.95	84.3378	84.9333	84.163	40.8756	33.4933	33.8741	32.5644	16.0237	27.6711	20.2533	9.19111	13.2267	0	0	0
SVI	6.37	7.7024	7.1008	4.744	4.5864	4.3056	2.5968	2.2608	2.2596	2.2412	1.4872	2.0376	1.3392	1.128	1.152	0	0	0
DH-44	ck			24h			36h			48h			60h			72h
GP	0.62	0.8	0.74	0.44	0.56	0.5	0.2	0.26	0.3	0.3	0.38	0.2	0.12	0.06	0.1	0.02	0.02	0.02
GE	0.6	0.72	0.66	0.36	0.46	0.4	0.18	0.22	0.2	0.16	0.16	0.16	0.06	0	0.04	0	0	0
GI	13.1111	16.5926	15.4074	8.44444	11.3333	9.55556	3.92593	5.18519	5.66667	4.66667	4.96296	3.55556	1.77778	0.444444	1.33333	0.0740741	0.0740741	0.0740741
SL	11.4	12.36	12.16	10.32	11.02	10.58	9.02	9.96	9.26	7.26	8.6	8.31	7.36	2.32	6.66	0.3	0.4	0.99
RL	12.38	11.52	12.16	12.12	10.96	11.86	8.96	10.36	10.1	7.16	8.84	8.46	6.88	1.44	5.86	0.14	0.64	0.68
SW	0.3625	0.3686	0.3856	0.3252	0.358	0.3654	0.3138	0.3614	0.3456	0.233	0.2966	0.2754	0.36457	0.1223	0.2546	0.0614	0.1484	0.1458
VI	149.467	205.084	187.354	87.1467	124.893	101.098	35.4119	51.6444	52.4733	33.88	42.6815	29.5467	13.0844	1.03111	8.88	0.0222222	0.0296296	0.0733333
SVI	7.068	9.888	8.9984	4.5408	6.1712	5.29	1.804	2.5896	2.778	2.178	3.268	1.662	0.8832	0.1392	0.666	0.006	0.008	0.0198
DH-45	ck			24h			36h			48h			60h			72h
GP	0.6	0.7	0.62	0.52	0.62	0.58	0.6	0.5	0.48	0.46	0.34	0.4	0.46	0.32	0.36	0.32	0.18	0.24
GE	0.38	0.5	0.46	0.4	0.56	0.48	0.5	0.44	0.48	0.36	0.24	0.3	0.38	0.22	0.3	0.16	0.06	0.12
GI	10	12.963	11.4074	9.7037	12	11.2593	11.6296	10	9.92593	8.51852	6.2963	7.25926	8	5.40741	6.44444	4.81481	2.44444	3.62963
SL	11.786	11.58	11.68	11.32	11.1	11.36	10.12	9.96	10.36	8.28	8.82	8.17	6.86	6.94	7.18	5.26	4.76	5.19
RL	11.94	9.74	11.24	9.58	10.2	9.97	9.48	9.4	9.21	7.8	7.28	7.36	5.54	5.7	5.83	4.54	4.12	4.47
SW	0.3122	0.3223	0.3266	0.3148	0.2971	0.3154	0.2982	0.2954	0.2865	0.257	0.2142	0.2454	0.2039	0.1886	0.2054	0.1921	0.1762	0.1954
VI	117.86	150.111	133.239	109.846	133.2	127.905	117.692	99.6	102.833	70.5333	55.5333	59.3081	54.88	37.5274	46.2711	25.3259	11.6356	18.8378
SVI	7.0716	8.106	7.2416	5.8864	6.882	6.5888	6.072	4.98	4.9728	3.8088	2.9988	3.268	3.1556	2.2208	2.5848	1.6832	0.8568	1.2456
DH-46	ck			24h			36h			48h			60h			72h
GP	0.46	0.76	0.68	0.66	0.52	0.6	0.38	0.2	0.32	0.26	0.4	0.3	0.18	0.1	0.14	0.06	0.02	0.04
GE	0.3	0.64	0.56	0.6	0.38	0.5	0.3	0.1	0.2	0.24	0.3	0.24	0.16	0.04	0.08	0	0	0
GI	8.14815	14.963	13.4074	13.7778	10.0741	11.9259	7.33333	3.62963	5.62963	5.33333	7.55556	6.14815	3.40741	1.62963	2.44444	0.814815	0.296296	0.592593
SL	12.52	13.56	12.87	11.24	12.42	12.17	11.38	11.44	11.69	8.12	11.48	9.68	9.5	8.48	8.69	5.14	1.9	4.76
RL	8.58	12	11.76	8.94	12.38	11.19	8.96	7.48	8.86	7.48	10.68	7.54	7.86	7.34	7.29	3.24	1.3	2.79
SW	0.3898	0.4379	0.4126	0.3548	0.3828	0.3456	0.2402	0.3079	0.3128	0.2913	0.3396	0.3025	0.2858	0.3605	0.3124	0.2307	0.0859	0.1658
VI	102.015	202.898	172.553	154.862	125.12	145.139	83.4533	41.523	65.8104	43.3067	86.7378	59.5141	32.3704	13.8193	21.2422	4.18815	0.562963	2.82074
SVI	5.7592	10.3056	8.7516	7.4184	6.4584	7.302	4.3244	2.288	3.7408	2.1112	4.592	2.904	1.71	0.848	1.2166	0.3084	0.038	0.1904
DH-47	ck			24h			36h			48h			60h			72h
GP	0.98	1	1	1	0.98	0.99	0.9	0.92	0.91	0.94	0.92	0.93	0.92	0.88	0.9	0.86	0.74	0.8
GE	0.98	0.98	0.94	1	0.96	0.98	0.88	0.88	0.88	0.94	0.9	0.92	0.86	0.8	0.83	0.6	0.42	0.51
GI	21.7778	22	21.6296	21.9259	21.4074	21.6667	19.7778	20.0741	19.9259	20.7407	20.1481	20.4444	19.4815	18	18.7407	14.8148	12.2222	13.5185
SL	12.78	12.84	12.88	11.94	11.74	11.79	11.1	10.96	10.86	9.48	9.34	9.763	7.44	7.78	7.85	6.1	5.58	6.24
RL	9.72	9.94	10.36	9.38	10.1	9.74	10.54	10.54	9.43	9.18	8.8	8.72	7.04	5.72	6.35	5.12	4.1	4.89
SW	0.3862	0.3848	0.3952	0.3302	0.3311	0.3458	0.316	0.3492	0.3252	0.2921	0.2655	0.2856	0.2486	0.2508	0.2546	0.2306	0.2174	0.2145
VI	278.32	282.48	278.59	261.796	251.323	255.45	219.533	220.012	216.396	196.622	188.184	199.599	144.942	140.04	147.115	90.3704	68.2	84.3556
SVI	12.5244	12.84	12.88	11.94	11.5052	11.6721	9.99	10.0832	9.8826	8.9112	8.5928	9.07959	6.8448	6.8464	7.065	5.246	4.1292	4.992
DH-48	ck			24h			36h			48h			60h			72h
GP	0.78	0.84	0.82	0.06	0.12	0.12	0.18	0.02	0.1	0.02	0.02	0.02	0.1	0.02	0.04	0.04	0	0
GE	0.66	0.74	0.68	0.04	0.12	0.08	0.16	0	0.08	0	0.02	0.02	0.06	0.02	0.04	0.02	0	0
GI	16	17.6296	16.3704	1.03704	2.2963	2	3.55556	0.296296	1.85185	0.148148	0.37037	0.37037	1.55556	0.37037	0.740741	0.592593	0	0
SL	11.886	11.76	11.69	11.08	10.92	10.86	9.42	2.04	7.69	1.68	1.9	2.24	6.86	1.62	2.65	1.78	0	0.86
RL	11.5	10.4	10.68	9.86	10.16	9.74	8.86	1.84	7.14	1.3	1.42	1.86	5.54	1.1	1.88	1.64	0	0.84
SW	0.3973	0.3869	0.3569	0.3502	0.3461	0.3354	0.3122	0.1386	0.2854	0.1421	0.1356	0.1542	0.2186	0.0508	0.1254	0.1306	0	0.0653
VI	190.176	207.324	191.37	11.4904	25.0756	21.72	33.4933	0.604444	14.2407	0.248889	0.703704	0.82963	10.6711	0.6	1.96296	1.05481	0	0
SVI	9.27108	9.8784	9.5858	0.6648	1.3104	1.3032	1.6956	0.0408	0.769	0.0336	0.038	0.0448	0.686	0.0324	0.106	0.0712	0	0
DH-49	ck			24h			36h			48h			60h			72h
GP	0.92	0.94	0.96	0.94	0.9	0.92	0.82	0.74	0.76	0.64	0.46	0.6	0.22	0.48	0.36	0.06	0.04	0.06
GE	0.88	0.88	0.8	0.86	0.88	0.84	0.64	0.66	0.64	0.38	0.34	0.36	0.06	0.18	0.12	0	0	0
GI	19.6296	19.6296	19.4815	19.9259	19.2593	19.0741	16.4444	15.1852	15.6296	10.6667	8.59259	10.0741	2.88889	6.74074	4.74074	0.37037	0.296296	0.37037
SL	14.72	13.72	14.29	11.8	12.6	12.48	11.3	10.94	11.26	8.9	8.72	8.67	5.9	5.8	5.96	1.94	1.62	2.06
RL	9.86	9.36	9.44	8.02	7.3	7.89	7.58	7.88	7.63	7.06	5.24	6.35	4.92	4.52	4.88	1.46	1.32	1.59
SW	0.3672	0.3342	0.3563	0.3544	0.3293	0.3354	0.2985	0.2853	0.3021	0.2978	0.2632	0.2954	0.251	0.2449	0.2546	0.1247	0.1138	0.1245
VI	288.948	269.319	278.39	235.126	242.667	238.044	185.822	166.126	175.99	94.9333	74.9274	87.3422	17.0444	39.0963	28.2548	0.718519	0.48	0.762963
SVI	13.5424	12.8968	13.7184	11.092	11.34	11.4816	9.266	8.0956	8.5576	5.696	4.0112	5.202	1.298	2.784	2.1456	0.1164	0.0648	0.1236
DH-50	ck			24h			36h			48h			60h			72h
GP	0.96	0.94	1	0.98	1	0.98	0.96	0.94	0.92	0.9	0.96	0.9	0.88	0.9	0.84	0.72	0.94	0.8
GE	0.96	0.94	0.92	0.98	1	0.98	0.96	0.94	0.92	0.88	0.94	0.9	0.86	0.84	0.84	0.4	0.6	0.5
GI	21.3333	20.8889	21.6296	21.7778	22.1481	21.7778	21.3333	20.8889	20.4444	19.4074	20.8148	19.6296	19.1111	18.5926	18.1852	12.0741	16.3704	14.1111
SL	13.42	13.72	13.68	12.16	12.74	12.28	11.68	11.6	11.58	10.88	11.26	11.15	10.2	8.62	10.06	7.24	7.4	7.74
RL	9.86	9.08	9.74	7.3	8.28	8.37	9.54	7.06	7.49	7.76	6.96	7.52	5.82	5.92	6.63	5.6	5.34	5.24
SW	0.3746	0.4092	0.4136	0.3488	0.3625	0.3654	0.3688	0.3613	0.3428	0.3355	0.3244	0.3269	0.3039	0.2835	0.2854	0.2536	0.304	0.2658
VI	286.293	286.596	295.893	264.818	282.167	267.431	249.173	242.311	236.747	211.153	234.375	218.87	194.933	160.268	182.943	87.4163	121.141	109.22
SVI	12.8832	12.8968	13.68	11.9168	12.74	12.0344	11.2128	10.904	10.6536	9.792	10.8096	10.035	8.976	7.758	8.4504	5.2128	6.956	6.192
DH-51	ck			24h			36h			48h			60h			72h
GP	1	0.94	1	0.88	0.94	0.9	0.86	0.82	0.84	0.94	0.76	0.8	0.6	0.5	0.6	0.54	0.62	0.56
GE	1	0.92	0.96	0.84	0.94	0.88	0.74	0.78	0.74	0.78	0.54	0.64	0.1	0.14	0.14	0.12	0.04	0.08
GI	22.0741	20.5926	21.7037	19.1111	20.8148	19.8148	17.7778	17.7778	17.7037	18.8889	14.6667	16.1111	8.14815	7.33333	8.2963	7.11111	7.33333	6.96296
SL	13.44	12.46	13.38	12.62	14.04	12.96	12.46	12.62	12.22	7.92	9.22	8.24	5.9	4.7	5.78	5.92	5.14	5.34
RL	8.56	6.54	8.22	6.8	7.62	7.41	5.78	6.68	6.54	5.86	6.2	6.16	3.18	1.78	3.06	4.88	3.06	3.11
SW	0.3195	0.3201	0.3621	0.3391	0.3827	0.3658	0.3253	0.3628	0.3254	0.2239	0.2755	0.2654	0.2392	0.2343	0.2458	0.2055	0.2535	0.2365
VI	296.676	256.584	290.396	241.182	292.24	256.8	221.511	224.356	216.339	149.6	135.227	132.756	48.0741	34.4667	47.9526	42.0978	37.6933	37.1822
SVI	13.44	11.7124	13.38	11.1056	13.1976	11.664	10.7156	10.3484	10.2648	7.4448	7.0072	6.592	3.54	2.35	3.468	3.1968	3.1868	2.9904
DH-52	ck			24h			36h			48h			60h			72h
GP	1	0.98	1	0.98	0.96	0.96	0.9	0.92	0.9	0.8	0.84	0.76	0.48	0.52	0.48	0.3	0.18	0.2
GE	1	0.98	1	0.98	0.92	0.96	0.88	0.86	0.84	0.6	0.7	0.56	0.08	0.14	0.1	0.04	0	0
GI	22.2222	21.7037	22	21.6296	21.037	21.2222	19.3333	19.4815	19.2222	15.1852	16.8148	15.1481	6.81481	7.55556	6.74074	3.62963	1.77778	2.44444
SL	10.44	11	10.96	10.7	11.02	10.48	8.98	9.54	9.47	7.24	7.72	7.88	5.02	6.22	6.08	5.42	2.42	4.87
RL	6.96	8.48	8.36	7.72	8.5	7.42	7.52	8.62	7.44	6.58	6.14	6.41	6.88	6.98	6.11	7.44	3.68	5.16
SW	0.3435	0.3556	0.3652	0.3623	0.353	0.3458	0.2737	0.331	0.3156	0.2658	0.3126	0.2785	0.2168	0.2426	0.2354	0.2209	0.1313	0.1854
VI	232	238.741	241.12	231.437	231.828	222.409	173.613	185.853	182.034	109.941	129.81	119.367	34.2104	46.9956	40.9837	19.6726	4.30222	11.9044
SVI	10.44	10.78	10.96	10.486	10.5792	10.0608	8.082	8.7768	8.523	5.792	6.4848	5.9888	2.4096	3.2344	2.9184	1.626	0.4356	0.974
DH-53	ck			24h			36h			48h			60h			72h
GP	0.96	1	1	1	1	1	1	1	1	0.98	1	0.96	0.96	1	0.94	0.92	0.92	0.92
GE	0.96	1	0.98	1	0.98	0.96	1	1	1	0.98	0.96	0.96	0.68	0.86	0.77	0.28	0.18	0.2
GI	21.3333	22.2222	22.0741	22.0741	22	21.9259	22.1481	22	22.0741	21.3333	20.5926	20.4815	16.963	18.8889	17.4444	13.7037	13.1852	13.037
SL	13.66	13.18	13.44	13.44	12.14	12.54	11.4	11.7	11.54	10.54	10.1	10.36	7.14	8.28	7.58	6.34	6.62	6.51
RL	12.04	9.28	11.47	9.98	8.5	9.86	9.64	7.8	8.88	7.16	8.14	7.21	5.76	7.56	6.24	5.78	4.92	5.48
SW	0.3922	0.3779	0.4135	0.4052	0.3922	0.3856	0.3625	0.3301	0.3356	0.3731	0.3635	0.3541	0.3012	0.29	0.3025	0.271	0.2632	0.2548
VI	291.413	292.889	296.676	296.676	267.08	274.951	252.489	257.4	254.735	224.853	207.985	212.188	121.116	156.4	132.229	86.8815	87.2859	84.8711
SVI	13.1136	13.18	13.44	13.44	12.14	12.54	11.4	11.7	11.54	10.3292	10.1	9.9456	6.8544	8.28	7.1252	5.8328	6.0904	5.9892
DH-54	ck			24h			36h			48h			60h			72h
GP	1	0.96	1	0.96	0.98	1	0.96	0.92	0.94	0.88	0.96	0.92	0.82	0.94	0.88	0.64	0.5	0.57
GE	1	0.96	0.96	0.96	0.98	0.96	0.94	0.92	0.88	0.86	0.96	0.9	0.64	0.76	0.7	0.32	0.18	0.24
GI	22.0741	21.3333	21.8519	21.1852	21.6296	21.6296	21.037	20.2963	20.4444	19.037	20.8148	19.8519	15.8519	18.5926	17.037	9.7037	7.85185	8.18519
SL	13.04	11.58	12.86	12.24	12.58	12.19	11.88	11.22	11.52	9.92	9.94	9.88	8.48	8.88	8.74	7.34	7.7	7.55
RL	10.66	8.88	10.24	9.04	10.74	9.76	9.4	6.5	9.26	9.28	8.3	8.96	8.6	9.74	8.35	7.84	9.1	7.74
SW	0.3686	0.361	0.3963	0.3356	0.3619	0.3524	0.3647	0.2727	0.3256	0.292	0.302	0.2956	0.2871	0.3075	0.2854	0.2559	0.2632	0.2456
VI	287.846	247.04	281.015	259.307	272.101	263.665	249.92	227.724	235.52	188.847	206.899	196.136	134.424	165.102	148.904	71.2252	60.4593	61.7981
SVI	13.04	11.1168	12.86	11.7504	12.3284	12.19	11.4048	10.3224	10.8288	8.7296	9.5424	9.0896	6.9536	8.3472	7.6912	4.6976	3.85	4.3035
DH-55	ck			24h			36h			48h			60h			72h
GP	1	0.96	1	0.96	0.88	0.92	0.86	0.94	0.88	0.8	0.76	0.78	0.82	0.78	0.7	0.54	0.72	0.5
GE	0.98	0.96	0.94	0.92	0.88	0.9	0.86	0.88	0.84	0.74	0.76	0.72	0.7	0.64	0.6	0.08	0.1	0.1
GI	22	21.1111	21.7778	21.037	19.1852	20.1111	18.8148	20.3704	19.1111	16.963	16.5926	16.5926	16.8889	15.5556	14.4444	6.66667	9.92593	7.11111
SL	12.22	12.9	12.47	10.64	10.8	10.96	11.04	10.36	10.21	7.4	7.82	7.77	8.3	8.24	8.21	5.62	6.02	5.78
RL	8.64	8.88	8.59	6.4	6.4	6.87	6.98	6.08	6.65	6.08	6.84	6.32	5.94	6.94	5.88	3.48	5.7	5.42
SW	0.2444	0.2901	0.3156	0.2653	0.2586	0.2754	0.2586	0.2329	0.2546	0.1754	0.1942	0.2054	0.2152	0.2101	0.1872	0.105	0.1823	0.1523
VI	268.84	272.333	271.569	223.834	207.2	220.418	207.716	211.037	195.124	125.526	129.754	128.924	140.178	128.178	118.589	37.4667	59.7541	41.1022
SVI	12.22	12.384	12.47	10.2144	9.504	10.0832	9.4944	9.7384	8.9848	5.92	5.9432	6.0606	6.806	6.4272	5.747	3.0348	4.3344	2.89
DH-56	ck			24h			36h			48h			60h			72h
GP	1	0.98	1	0.96	1	0.96	0.96	0.96	0.96	0.94	0.92	0.9	0.86	0.9	0.8	0.84	0.62	0.6
GE	0.98	0.98	0.96	0.9	0.96	0.92	0.96	0.94	0.92	0.8	0.76	0.78	0.38	0.38	0.38	0.2	0.02	0.11
GI	21.9259	21.7037	21.9259	20.5926	21.7778	20.8889	21.1852	20.963	20.963	19.3333	18.1481	18.4074	12.5926	14.2963	12.9259	9.77778	6.37037	7.37037
SL	14.264	14.26	14.47	13.54	12.32	12.87	10.92	11.88	11.73	9.98	10.68	10.36	7.46	6.92	7.24	3.82	5.64	5.78
RL	10.52	11.02	10.88	10.16	10.84	10.36	9.88	11.02	9.86	8.24	9.68	8.63	7.24	7.06	7.11	4.38	6.48	6.14
SW	0.3349	0.3722	0.3865	0.349	0.3112	0.3521	0.359	0.3128	0.3254	0.2921	0.2484	0.2845	0.2484	0.2487	0.2541	0.1842	0.1956	0.1957
VI	312.751	309.495	317.268	278.824	268.302	268.84	231.342	249.04	245.896	192.947	193.822	190.701	93.9407	98.9304	93.5837	37.3511	35.9289	42.6007
SVI	14.264	13.9748	14.47	12.9984	12.32	12.3552	10.4832	11.4048	11.2608	9.3812	9.8256	9.324	6.4156	6.228	5.792	3.2088	3.4968	3.468
DH-57	ck			24h			36h			48h			60h			72h
GP	0.98	1	1	0.96	1	1	0.96	1	0.98	0.96	0.94	0.94	0.92	0.9	0.9	0.64	0.6	0.6
GE	0.94	1	0.96	0.86	0.98	0.92	0.96	0.92	0.94	0.96	0.92	0.94	0.78	0.84	0.8	0.08	0.14	0.11
GI	21.4815	22.2222	21.9259	20.4444	22	21.5556	21.2593	21.5556	21.4074	21.1111	20.2963	20.6296	19.2593	18.5926	18.8519	7.11111	7.25926	6.96296
SL	13.34	13.58	13.26	12.76	11.76	12.54	11.22	11.7	11.46	10.52	10.8	10.66	7.82	10.06	8.94	5.12	5.1	5.11
RL	9.86	11.14	10.24	10.12	7.86	9.98	7.74	8.76	8.25	7.94	9.06	8.5	7.26	7.74	7.5	6.56	5.04	5.8
SW	0.3765	0.4158	0.4123	0.3449	0.3449	0.3569	0.3139	0.3519	0.3452	0.2797	0.3104	0.3024	0.2643	0.3659	0.2854	0.2528	0.2275	0.2541
VI	286.563	301.778	290.738	260.871	258.72	270.307	238.529	252.2	245.329	222.089	219.2	219.912	150.607	187.041	168.536	36.4089	37.0222	35.5807
SVI	13.0732	13.58	13.26	12.2496	11.76	12.54	10.7712	11.7	11.2308	10.0992	10.152	10.0204	7.1944	9.054	8.046	3.2768	3.06	3.066
DH-58	ck			24h			36h			48h			60h			72h
GP	0.92	0.98	1	0.96	1	1	0.94	0.92	0.9	0.84	0.84	0.84	0.84	0.72	0.74	0.48	0.44	0.44
GE	0.92	0.98	0.94	0.92	1	0.96	0.9	0.8	0.85	0.58	0.76	0.6	0.54	0.4	0.48	0.08	0.08	0.08
GI	20.3704	21.7778	21.6296	20.8148	22.0741	21.7037	20.1481	19.2593	19.3704	15.9259	17.7037	16.5926	14.6667	12.3704	13	5.85185	4.81481	5.25926
SL	13.62	12.52	13.26	11.98	11.98	12.28	11.6	11.82	11.44	8.92	8.86	9.26	7.62	8.06	7.88	3.88	5.28	5.06
RL	9.56	9.9	9.63	8.68	8.64	9.06	9	8.5	8.49	7.64	6.24	7.22	6.6	7.04	6.76	4.04	4.9	4.76
SW	0.4061	0.3794	0.4632	0.3354	0.3356	0.3652	0.3563	0.3516	0.3365	0.3104	0.2912	0.3124	0.2998	0.2806	0.2854	0.1573	0.2371	0.2054
VI	277.444	272.658	286.809	249.361	264.447	266.521	233.719	227.644	221.597	142.059	156.855	153.647	111.76	99.7052	102.44	22.7052	25.4222	26.6119
SVI	12.5304	12.2696	13.26	11.5008	11.98	12.28	10.904	10.8744	10.296	7.4928	7.4424	7.7784	6.4008	5.8032	5.8312	1.8624	2.3232	2.2264
DH-59	ck			24h			36h			48h			60h			72h
GP	1	0.98	1	0.96	1	0.98	1	0.96	0.96	0.9	0.88	0.86	0.7	0.66	0.68	0.36	0.14	0.2
GE	1	0.96	0.94	0.96	1	0.98	0.94	0.86	0.9	0.82	0.68	0.75	0.38	0.18	0.28	0	0	0
GI	22.0741	21.4815	21.7778	21.2593	22.2222	21.7407	21.5556	19.7037	20.4074	18.5926	17.1111	17.5926	11.1852	8.96296	9.85185	3.85185	0.962963	2.2963
SL	13.36	13.86	13.61	13.54	12.4	12.34	12.46	10.18	10.41	10.9	9.84	9.76	6.96	6.64	7.06	4.24	1.72	3.86
RL	8.5	7.92	8.63	7.76	4.66	7.85	8.32	7.36	7.46	9.24	9.4	8.32	6.76	6.2	6.52	4.42	1.68	3.24
SW	0.3052	0.3432	0.3632	0.3411	0.3171	0.3321	0.3032	0.2878	0.3021	0.2998	0.279	0.2754	0.2374	0.2412	0.2451	0.1855	0.0801	0.1524
VI	294.91	297.733	296.396	287.85	275.556	268.281	268.582	200.584	212.441	202.659	168.373	171.704	77.8489	59.5141	69.5541	16.3319	1.6563	8.8637
SVI	13.36	13.5828	13.61	12.9984	12.4	12.0932	12.46	9.7728	9.9936	9.81	8.6592	8.3936	4.872	4.3824	4.8008	1.5264	0.2408	0.772
DH-60	ck			24h			36h			48h			60h			72h
GP	0.76	0.74	0.8	0.38	0.48	0.44	0.32	0.24	0.28	0.36	0.44	0.3	0.1	0.24	0.2	0.1	0.1	0.1
GE	0.64	0.72	0.68	0.3	0.44	0.36	0.3	0.24	0.28	0.36	0.44	0.3	0.1	0.14	0.12	0	0.04	0.04
GI	15.3333	15.7037	16.1481	7.62963	9.92593	8.74074	6.74074	5.25926	6.03704	7.92593	9.40741	6.2963	2	4.14815	3.59259	1.18519	1.40741	1.55556
SL	12.38	12.32	12.18	11.26	11.2	11.36	9.32	9.84	9.76	8.2	6.4	8.12	10.04	5.34	7.42	5.94	6.4	6.22
RL	9.7	9.14	9.56	8.2	8.7	8.36	6.58	7.98	7.43	7.12	3.76	6.86	9.06	3.86	6.47	3.44	3.88	3.86
SW	0.3644	0.3275	0.3562	0.3131	0.2814	0.3125	0.2735	0.2789	0.2854	0.2524	0.2073	0.2654	0.2463	0.2053	0.2215	0.239	0.262	0.2025
VI	189.827	193.47	196.684	85.9096	111.17	99.2948	62.8237	51.7511	58.9215	64.9926	60.2074	51.1259	20.08	22.1511	26.657	7.04	9.00741	9.67556
SVI	9.4088	9.1168	9.744	4.2788	5.376	4.9984	2.9824	2.3616	2.7328	2.952	2.816	2.436	1.004	1.2816	1.484	0.594	0.64	0.622
DH-61	ck			24h			36h			48h			60h			72h
GP	0.9	0.66	0.84	0.52	0.44	0.5	0.36	0.28	0.4	0.28	0.16	0.24	0.1	0.08	0.14	0	0	0
GE	0.9	0.66	0.8	0.38	0.34	0.4	0.32	0.22	0.28	0.18	0.12	0.16	0.06	0.04	0.08	0	0	0
GI	19.7037	14.0741	17.8519	9.25926	8.66667	9.2963	7.55556	5.40741	7.40741	5.03704	3.03704	4.25926	1.55556	1.40741	2.33333	0	0	0
SL	12.3	13.52	12.58	11.64	11.96	11.8	10.2	10.54	10.07	4.92	5.3	5.83	7.9	3.9	4.83	0	0	0
RL	8.26	8.04	8.15	6	9.28	7.26	5.68	4.04	5.38	2.74	1.24	3.47	4.56	2.68	2.64	0	0	0
SW	0.2772	0.3062	0.3363	0.2607	0.3295	0.2865	0.2482	0.2276	0.2458	0.1921	0.2119	0.2356	0.2634	0.2074	0.2014	0	0	0
VI	242.356	190.281	224.576	107.778	103.653	109.696	77.0667	56.9941	74.5926	24.7822	16.0963	24.8315	12.2889	5.48889	11.27	0	0	0
SVI	11.07	8.9232	10.5672	6.0528	5.2624	5.9	3.672	2.9512	4.028	1.3776	0.848	1.3992	0.79	0.312	0.6762	0	0	0
DH-62	ck			24h			36h			48h			60h			72h
GP	0.96	0.94	0.96	0.82	0.78	0.84	0.68	0.72	0.72	0.64	0.5	0.6	0.28	0.32	0.4	0.04	0.04	0.1
GE	0.94	0.94	0.92	0.78	0.7	0.74	0.6	0.66	0.6	0.52	0.38	0.46	0.2	0.24	0.3	0.02	0.02	0.02
GI	21.1852	20.8148	21.037	17.5556	15.9259	17.2222	14.1481	15.3333	14.5926	12.8148	9.7037	11.6296	5.03704	5.92593	7.33333	0.592593	0.592593	1.40741
SL	13.08	12.46	12.37	11.6	12.06	11.58	10.6	10.98	10.48	8.82	8.68	8.22	6.68	6.66	6.88	3.78	3.54	3.86
RL	9.54	7.3	8.42	6.54	9.86	7.96	7.4	5.9	6.21	7.62	6.9	5.76	3.4	3.5	3.76	3.42	3.62	3.21
SW	0.3972	0.3568	0.3856	0.3187	0.3292	0.3456	0.3336	0.3153	0.3354	0.2691	0.2889	0.2865	0.2413	0.2478	0.2514	0.1925	0.1653	0.1852
VI	277.102	259.353	260.228	203.644	192.067	199.433	149.97	168.36	152.93	113.027	84.2281	95.5956	33.6474	39.4667	50.4533	2.24	2.09778	5.43259
SVI	12.5568	11.7124	11.8752	9.512	9.4068	9.7272	7.208	7.9056	7.5456	5.6448	4.34	4.932	1.8704	2.1312	2.752	0.1512	0.1416	0.386
DH-63	ck			24h			36h			48h			60h			72h
GP	0.96	0.98	1	0.9	0.94	0.96	0.96	0.96	0.88	0.92	0.94	0.86	0.78	0.66	0.6	0.36	0.3	0.33
GE	0.96	0.98	0.96	0.9	0.94	0.92	0.94	0.96	0.88	0.86	0.86	0.86	0.62	0.38	0.5	0.04	0.06	0.04
GI	21.2593	21.7778	21.9259	20	20.8889	21.037	21.037	21.1852	19.4074	19.6296	20	18.7407	14.5185	11.4815	11.7407	4.07407	2.88889	3.37037
SL	12.92	12.04	12.54	12.36	12.22	12.06	9.76	10.42	10.24	7.5	6.96	7.65	5.7	7.04	6.16	3.52	4.12	4.02
RL	9.08	7.1	8.86	8.02	8.08	8.54	7.94	8.94	7.76	6.28	3.72	6.32	4.12	5.48	4.36	3.92	3.86	4.01
SW	0.3607	0.3343	0.3596	0.3658	0.3275	0.3514	0.274	0.309	0.3014	0.2436	0.2468	0.2541	0.164	0.2485	0.2154	0.1783	0.1972	0.1952
VI	274.67	262.204	274.951	247.2	255.262	253.707	205.321	220.75	198.732	147.222	139.2	143.367	82.7556	80.8296	72.323	14.3407	11.9022	13.5489
SVI	12.4032	11.7992	12.54	11.124	11.4868	11.5776	9.3696	10.0032	9.0112	6.9	6.5424	6.579	4.446	4.6464	3.696	1.2672	1.236	1.3266
DH-64	ck			24h			36h			48h			60h			72h
GP	0.7	0.58	0.66	0.42	0.44	0.48	0.36	0.36	0.4	0.34	0.26	0.28	0.12	0.12	0.16	0.06	0.04	0.08
GE	0.66	0.56	0.64	0.38	0.38	0.4	0.3	0.28	0.3	0.2	0.22	0.2	0.06	0.06	0.06	0	0	0
GI	14.7407	12.4444	14	8.74074	8.66667	9.33333	7.18519	6.96296	7.7037	5.62963	5.03704	5.25926	2.07407	2	2.51852	0.814815	0.444444	0.888889
SL	13.14	12.72	13.04	13.76	12.96	12.86	9.88	10.72	10.14	7.6	7.72	7.86	9.04	7.1	6.04	2.64	1.8	2.41
RL	6.38	4.9	6.69	7.24	5.56	5.86	3.42	5.9	5.12	2.84	3.42	3.79	4.3	2.84	2.41	0.8	0.3	0.41
SW	0.3679	0.3252	0.4153	0.4194	0.3464	0.3854	0.2757	0.2923	0.3021	0.2864	0.3232	0.2745	0.3346	0.2698	0.2458	0.2387	0.1753	0.1865
VI	193.693	158.293	182.56	120.273	112.32	120.027	70.9896	74.643	78.1156	42.7852	38.8859	41.3378	18.7496	14.2	15.2119	2.15111	0.8	2.14222
SVI	9.198	7.3776	8.6064	5.7792	5.7024	6.1728	3.5568	3.8592	4.056	2.584	2.0072	2.2008	1.0848	0.852	0.9664	0.1584	0.072	0.1928
DH-65	ck			24h			36h			48h			60h			72h
GP	0.72	0.76	0.74	0.58	0.22	0.6	0.46	0.4	0.4	0.4	0.24	0.28	0.14	0.08	0.14	0.04	0	0.02
GE	0.64	0.66	0.66	0.54	0.18	0.4	0.42	0.34	0.36	0.32	0.24	0.28	0.06	0.04	0.05	0	0	0
GI	14.7407	15.9259	15.3333	12.2222	4.44444	11.037	9.25926	7.77778	8.18519	7.7037	5.11111	5.96296	2.14815	1.33333	2.14815	0.518519	0	0.222222
SL	11.14	12.7	12.21	11.56	11.46	11.25	10.64	11.54	10.86	9.02	8.58	8.66	7.46	5.18	7.06	0	0	0
RL	5.78	8.1	7.82	7.94	6.12	6.34	6.08	5.66	6.24	6.2	6.06	5.85	4.9	2.7	4.15	0	0	0
SW	0.328	0.3801	0.4032	0.3843	0.3998	0.3756	0.3544	0.3721	0.3512	0.2795	0.2796	0.2765	0.277	0.238	0.2456	0	0	0
VI	164.212	202.259	187.22	141.289	50.9333	124.167	98.5185	89.7556	88.8911	69.4874	43.8533	51.6393	16.0252	6.90667	15.1659	0	0	0
SVI	8.0208	9.652	9.0354	6.7048	2.5212	6.75	4.8944	4.616	4.344	3.608	2.0592	2.4248	1.0444	0.4144	0.9884	0	0	0
DH-66	ck			24h			36h			48h			60h			72h
GP	0.6	0.58	0.64	0.56	0.58	0.5	0.36	0.48	0.4	0.34	0.26	0.28	0.18	0.16	0.12	0	0	0
GE	0.5	0.5	0.5	0.48	0.44	0.46	0.2	0.44	0.32	0.04	0.04	0.04	0.02	0	0.02	0	0	0
GI	12.0741	11.8519	12.2963	11.2593	11.4815	10.4815	6.14815	9.40741	7.66667	4.2963	3.62963	4	2.22222	1.55556	1.62963	0	0	0
SL	13.62	12.36	12.48	9.98	11.04	10.86	8.5	9.36	9.12	5.78	6.8	6.74	3.72	4	3.91	0	0	0
RL	7.5	6.3	6.74	4.34	6	5.79	4.4	5.9	5.47	3.9	3.72	3.88	2.3	2.04	2.45	0	0	0
SW	0.3588	0.325	0.3623	0.2848	0.2573	0.2845	0.2543	0.2519	0.2658	0.2333	0.2554	0.2354	0.2002	0.2123	0.1865	0	0	0
VI	164.449	146.489	153.458	112.367	126.756	113.829	52.2593	88.0533	69.92	24.8326	24.6815	26.96	8.26667	6.22222	6.37185	0	0	0
SVI	8.172	7.1688	7.9872	5.5888	6.4032	5.43	3.06	4.4928	3.648	1.9652	1.768	1.8872	0.6696	0.64	0.4692	0	0	0
DH-67	ck			24h			36h			48h			60h			72h
GP	1	0.98	1	0.98	1	0.96	0.74	0.96	0.9	0.86	0.9	0.84	0.68	0.74	0.64	0.3	0.38	0.32
GE	0.96	0.94	0.96	0.98	1	0.96	0.48	0.94	0.8	0.7	0.72	0.71	0.36	0.34	0.35	0.02	0.04	0.06
GI	21.7778	21.2593	21.6296	21.7778	22.1481	21.3333	13.6296	20.963	18.4444	16.5926	17.6296	16.6667	11.3333	12.4444	11.1111	4.07407	4.88889	4.51852
SL	14.32	13.008	13.28	12.26	11.62	11.79	11.48	10.52	10.87	8.68	9.04	8.89	8.12	7.82	7.58	4.86	4.7	4.96
RL	8.68	8.32	8.94	9.84	7.84	8.49	8.9	8.08	8.26	7.66	7.42	7.69	7.24	7.32	7.04	3.98	5.14	4.18
SW	0.3764	0.3526	0.3856	0.3826	0.3272	0.3654	0.3417	0.3264	0.3258	0.2774	0.3245	0.3125	0.3001	0.2952	0.2856	0.2459	0.251	0.2514
VI	311.858	276.54	287.241	266.996	257.361	251.52	156.468	220.53	200.491	144.024	159.372	148.167	92.0267	97.3156	84.2222	19.8	22.9778	22.4119
SVI	14.32	12.7478	13.28	12.0148	11.62	11.3184	8.4952	10.0992	9.783	7.4648	8.136	7.4676	5.5216	5.7868	4.8512	1.458	1.786	1.5872
DH-68	ck			24h			36h			48h			60h			72h
GP	0.6	0.56	0.6	0.42	0.48	0.5	0.44	0.36	0.42	0.44	0.36	0.36	0.22	0.28	0.24	0.14	0.16	0.15
GE	0.54	0.44	0.52	0.32	0.48	0.4	0.3	0.32	0.31	0.32	0.3	0.31	0.1	0.16	0.13	0.06	0.02	0.04
GI	12.7407	10.963	12	8.14815	10.4444	9.96296	7.55556	7.48148	7.92593	8.51852	7.18519	7.55556	3.48148	4.81481	4.07407	2.14815	2.22222	2.18519
SL	10.74	8.44	10.87	11.86	10.7	10.51	9.64	9.36	9.24	9.1	6.84	8.77	7.72	7.12	7.35	6.22	4.82	6.11
RL	7.98	6.42	7.85	7.98	7.2	7.18	6.12	5.58	6.16	5.2	4.2	4.96	6.14	5.56	5.24	3.24	3.62	3.74
SW	0.2958	0.3987	0.3524	0.3767	0.2305	0.3125	0.2445	0.2853	0.2758	0.2892	0.2163	0.2521	0.2543	0.2348	0.2365	0.231	0.21	0.2014
VI	136.836	92.5274	130.44	96.637	111.756	104.711	72.8356	70.0267	73.2356	77.5185	49.1467	66.2622	26.877	34.2815	29.9444	13.3615	10.7111	13.3515
SVI	6.444	4.7264	6.522	4.9812	5.136	5.255	4.2416	3.3696	3.8808	4.004	2.4624	3.1572	1.6984	1.9936	1.764	0.8708	0.7712	0.9165
DH-69	ck			24h			36h			48h			60h			72h
GP	0.88	0.82	0.82	0.54	0.72	0.6	0.46	0.5	0.46	0.4	0.4	0.4	0.18	0.24	0.3	0	0	0
GE	0.68	0.7	0.68	0.48	0.64	0.56	0.36	0.46	0.4	0.22	0.22	0.22	0.04	0.06	0.05	0	0	0
GI	17.5556	16.6667	16.8148	11.3333	14.8148	12.6296	9.18519	10.5926	9.62963	6.59259	6.81481	6.74074	2.51852	3.03704	3.66667	0	0	0
SL	14.82	15.18	14.76	13.84	13.26	13.34	11.7	10.24	11.47	7.26	7.54	7.48	5.56	5.34	5.78	0	0	0
RL	7.46	7.24	7.38	6.52	5.4	6.18	4.84	4.96	4.77	1.82	3.9	3.24	3.08	2.4	2.89	0	0	0
SW	0.3371	0.3245	0.3256	0.3149	0.3066	0.3125	0.2635	0.2542	0.2458	0.2167	0.2195	0.2245	0.2105	0.1935	0.2145	0	0	0
VI	260.173	253	248.187	156.853	196.444	168.479	107.467	108.468	110.452	47.8622	51.3837	50.4207	14.003	16.2178	21.1933	0	0	0
SVI	13.0416	12.4476	12.1032	7.4736	9.5472	8.004	5.382	5.12	5.2762	2.904	3.016	2.992	1.0008	1.2816	1.734	0	0	0
DH-70	ck			24h			36h			48h			60h			72h
GP	0.96	0.96	1	0.88	0.92	0.88	0.68	0.76	0.7	0.66	0.44	0.5	0.38	0.26	0.34	0.1	0.1	0.14
GE	0.96	0.96	0.96	0.84	0.84	0.84	0.54	0.74	0.64	0.3	0.34	0.32	0.1	0.06	0.12	0	0.02	0.42
GI	21.3333	21.2593	21.7037	19.1111	19.2593	19	13.4815	16.2963	14.6296	10.6667	8	9	5.48148	2.96296	4.96296	0.962963	1.33333	3.18519
SL	11.36	11.64	11.7	11.08	11.06	11.22	9.44	10.32	9.65	8.14	6.9	7.74	5.44	4.8	5.37	2.96	5.28	3.89
RL	8.06	8.92	9.34	9.38	8.94	8.15	5.94	8.4	6.43	6.04	3.66	5.61	3.1	3.02	3.41	2.4	4.42	3.05
SW	0.3043	0.3023	0.3265	0.2882	0.3137	0.3157	0.2815	0.3165	0.2856	0.2502	0.2119	0.2547	0.141	0.1902	0.1847	0.1332	0.1229	0.1358
VI	242.347	247.458	253.933	211.751	213.007	213.18	127.265	168.178	141.176	86.8267	55.2	69.66	29.8193	14.2222	26.6511	2.85037	7.04	12.3904
SVI	10.9056	11.1744	11.7	9.7504	10.1752	9.8736	6.4192	7.8432	6.755	5.3724	3.036	3.87	2.0672	1.248	1.8258	0.296	0.528	0.5446
DH-71	ck			24h			36h			48h			60h			72h
GP	0.92	0.92	1	0.94	0.88	0.9	0.78	0.9	0.82	0.88	0.82	0.8	0.74	0.7	0.6	0.56	0.4	0.5
GE	0.88	0.84	0.94	0.94	0.78	0.86	0.66	0.9	0.78	0.8	0.76	0.78	0.66	0.64	0.65	0.14	0.08	0.14
GI	19.8519	19.5556	21.1852	20.8889	18.3704	19.4815	16.2963	19.2593	17.5556	18.4444	16.8889	17.1481	14.8148	14.2222	12.9259	7.7037	5.33333	7.14815
SL	12.78	13.72	12.68	11.52	11.02	11.34	8.52	10.34	10.27	13.36	10.84	10.22	8.96	7.48	8.36	4.48	3.84	4.35
RL	7.04	8.7	8.41	7.4	7	7.24	6.3	4.54	6.18	8.1	5.3	5.36	5.52	3.42	5.17	3.26	4.02	3.36
SW	0.3453	0.3904	0.3842	0.3385	0.357	0.3521	0.2359	0.3403	0.3358	0.3963	0.3653	0.2965	0.2702	0.2755	0.2658	0.2043	0.1945	0.2025
VI	253.707	268.302	268.628	240.64	202.441	220.92	138.844	199.141	180.296	246.418	183.076	175.254	132.741	106.382	108.061	34.5126	20.48	31.0944
SVI	11.7576	12.6224	12.68	10.8288	9.6976	10.206	6.6456	9.306	8.4214	11.7568	8.8888	8.176	6.6304	5.236	5.016	2.5088	1.536	2.175
DH-72	ck			24h			36h			48h			60h			72h
GP	0.96	0.92	1	0.92	0.94	0.9	0.78	0.86	0.8	0.76	0.78	0.74	0.7	0.56	0.52	0.34	0.16	0.3
GE	0.84	0.68	0.8	0.9	0.78	0.84	0.52	0.74	0.66	0.34	0.36	0.35	0.2	0.16	0.12	0.02	0	0
GI	20.0741	18.3704	20.1481	20.0741	19.2593	19.3704	15.037	17.9259	16.3704	12.2222	12.2963	12.1852	9.33333	7.33333	7.76	3.33333	1.25926	2.44444
SL	13.32	14.82	14.34	13.04	12.04	12.26	11.98	11.988	11.85	9.96	10.22	10.08	8.68	8.38	8.27	6.3	3.8	6.17
RL	5.04	6.18	6.36	7.12	6.34	6.86	8.38	5.42	6.72	7.52	7.18	7.35	6.02	5.04	5.74	6.38	1.88	5.49
SW	0.2878	0.3271	0.3156	0.3068	0.2821	0.3025	0.261	0.2524	0.2654	0.2474	0.2373	0.2565	0.2541	0.2509	0.2414	0.2069	0.1453	0.1824
VI	267.387	272.249	288.924	261.766	231.881	237.481	180.144	214.896	193.989	121.733	125.668	122.827	81.0133	61.4533	64.1752	21	4.78519	15.0822
SVI	12.7872	13.6344	14.34	11.9968	11.3176	11.034	9.3444	10.3097	9.48	7.5696	7.9716	7.4592	6.076	4.6928	4.3004	2.142	0.608	1.851
DH-73	ck			24h			36h			48h			60h			72h
GP	0.72	0.8	0.78	0.42	0.52	0.52	0.44	0.22	0.36	0.2	0.16	0.18	0.1	0.16	0.12	0.02	0.04	0.04
GE	0.5	0.68	0.64	0.24	0.3	0.27	0.16	0.12	0.16	0.06	0.04	0.06	0	0	0	0	0	0
GI	13.9259	16.2222	15.6296	7.77778	9.18519	9.14815	7.03704	4	5.85185	2.44444	1.7037	2.18519	1.25926	1.48148	1.37037	0.0740741	0.37037	0.37037
SL	12.86	12.93	12.74	11.12	9.76	10.74	10.38	9.28	9.41	9.32	5.14	6.24	4.48	2.66	4.08	0.44	0.94	0.87
RL	10.3	11.44	11.18	11.22	8.74	10.75	9.4	8.18	8.38	8.1	4.36	5.47	3.72	2.48	3.48	0.3	0.7	0.66
SW	0.3083	0.3215	0.3365	0.2873	0.2469	0.3025	0.3524	0.2759	0.2869	0.2609	0.1603	0.2365	0.1471	0.1389	0.1025	0.0227	0.0268	0.0425
VI	179.087	209.753	199.121	86.4889	89.6474	98.2511	73.0444	37.12	55.0659	22.7822	8.75704	13.6356	5.64148	3.94074	5.59111	0.0325926	0.348148	0.322222
SVI	9.2592	10.344	9.9372	4.6704	5.0752	5.5848	4.5672	2.0416	3.3876	1.864	0.8224	1.1232	0.448	0.4256	0.4896	0.0088	0.0376	0.0348
DH-74	ck			24h			36h			48h			60h			72h
GP	0.58	0.86	0.8	0.54	0.46	0.48	0.28	0.2	0.26	0.06	0.16	0.12	0.1	0.1	0.1	0.02	0.02	0.02
GE	0.4	0.52	0.48	0.34	0.28	0.31	0.24	0.16	0.2	0	0.08	0.04	0	0	0	0	0	0
GI	10	14.963	13.4815	9.33333	8.14815	8.59259	5.33333	3.85185	4.81481	0.444444	3.11111	1.92593	1.25926	1.03704	1.11111	0.0740741	0.0740741	0.0740741
SL	13.28	12.32	12.56	10.68	11.94	11.74	10.2	9.84	10.11	3.5	7.24	6.75	5.42	4.42	5.27	0	0	0
RL	7.02	6.5	6.36	5.52	6.26	6.08	4.28	2.92	4.15	2.06	2.52	2.76	2.5	2.06	2.17	0	0	0
SW	0.3062	0.2963	0.3623	0.2774	0.3425	0.3564	0.3196	0.2681	0.3125	0.262	0.1284	0.2015	0.1284	0.1957	0.1756	0	0	0
VI	132.8	184.344	169.327	99.68	97.2889	100.877	54.4	37.9022	48.6778	1.55556	22.5244	13	6.82519	4.5837	5.85556	0	0	0
SVI	7.7024	10.5952	10.048	5.7672	5.4924	5.6352	2.856	1.968	2.6286	0.21	1.1584	0.81	0.542	0.442	0.527	0	0	0
DH-75	ck			24h			36h			48h			60h			72h
GP	0.5	0.66	0.6	0.52	0.3	0.44	0.32	0.32	0.32	0.14	0.14	0.16	0.24	0.1	0.18	0	0.06	0.06
GE	0.28	0.36	0.34	0.4	0.28	0.34	0.24	0.22	0.24	0.04	0.04	0.06	0.1	0.04	0.08	0	0	0
GI	8.44444	10.0741	10.2222	10.0741	6.44444	8.7037	5.85185	6	6	2.07407	2	2.2963	3.62963	1.55556	2.81481	0	0.666667	0.666667
SL	12.82	13.44	12.96	11.78	11.9	11.66	8.42	8.64	8.74	6.1	3.52	4.78	5.78	6.12	5.47	0	3.56	2.55
RL	7.26	7.62	7.32	5.62	7.18	6.91	5.1	4.34	4.89	2.72	2.24	2.59	4.36	2.54	2.47	0	1.08	1.17
SW	0.3518	0.3548	0.3459	0.2991	0.3212	0.31015	0.2445	0.2659	0.2552	0.241	0.1594	0.2002	0.2406	0.2384	0.2395	0	0.1439	0.07195
VI	108.258	135.396	132.48	118.673	76.6889	101.485	49.2726	51.84	52.44	12.6519	7.04	10.9763	20.9793	9.52	15.397	0	2.37333	1.7
SVI	6.41	8.8704	7.776	6.1256	3.57	5.1304	2.6944	2.7648	2.7968	0.854	0.4928	0.7648	1.3872	0.612	0.9846	0	0.2136	0.153
DH-76	ck			24h			36h			48h			60h			72h
GP	0.48	0.4	0.44	0.4	0.28	0.36	0.1	0.2	0.16	0.02	0.26	0.16	0	0.02	0.04	0	0	0
GE	0.22	0.28	0.26	0.3	0.14	0.24	0.04	0.16	0.1	0	0.08	0.04	0	0.02	0.01	0	0	0
GI	8.51852	7.85185	8.44444	7.40741	4.81481	6.25926	1.77778	3.85185	2.92593	0.222222	4.37037	2.62963	0	0.296296	0.481481	0	0	0
SL	15.02	13.92	13.47	12.16	9.48	11.87	11.18	13.68	11.06	0.7	10.08	8.56	0.42	1.2	2.48	0	0	0
RL	10.82	9	10.24	9.5	4.62	8.74	4.9	6.3	6.28	0.2	6.9	5.04	0.06	0.3	1.14	0	0	0
SW	0.4284	0.3692	0.3854	0.3052	0.2359	0.27055	0.314	0.411	0.3625	0.04	0.2607	0.15035	0.0206	0.041	0.0308	0	0	0
VI	127.948	109.298	113.747	90.0741	45.6444	74.2974	19.8756	52.6933	32.3607	0.155556	44.0533	22.5096	0	0.355556	1.19407	0	0	0
SVI	7.2096	5.568	5.9268	4.864	2.6544	4.2732	1.118	2.736	1.7696	0.014	2.6208	1.3696	0	0.024	0.0992	0	0	0
DH-77	ck			24h			36h			48h			60h			72h
GP	0.48	0.48	0.52	0.44	0.48	0.44	0.36	0.1	0.32	0.2	0.16	0.16	0.1	0.1	0.1	0	0	0
GE	0.34	0.36	0.36	0.4	0.38	0.36	0.3	0.1	0.2	0.14	0.08	0.11	0.08	0.06	0.07	0	0	0
GI	9.40741	9.55556	10.2222	9.33333	9.48148	8.74074	7.18519	2.14815	5.66667	3.48148	2.66667	2.88889	1.85185	1.62963	1.74074	0	0	0
SL	17.7	17.46	17.28	18.1	11.2	12.48	10.66	11.8	11.43	9.4	9.52	9.26	5.48	5.22	6.33	0	0	0
RL	7.2	9.4622	9.24	9.5	6.08	8.76	6	3.36	5.27	3.76	4.68	4.36	2.92	1.46	3.28	0	0	0
SW	0.4259	0.3156	0.3854	0.3798	0.3443	0.3698	0.3327	0.3486	0.3546	0.1912	0.2268	0.2154	0.1421	0.1327	0.1456	0	0	0
VI	166.511	166.84	176.64	168.933	106.193	109.084	76.5941	25.3481	64.77	32.7259	25.3867	26.7511	10.1481	8.50667	11.0189	0	0	0
SVI	8.496	8.3808	8.9856	7.964	5.376	5.4912	3.8376	1.18	3.6576	1.88	1.5232	1.4816	0.548	0.522	0.633	0	0	0
DH-78	ck			24h			36h			48h			60h			72h
GP	0.3	0.36	0.4	0.24	0.18	0.2	0.2	0.08	0.12	0.06	0	0.1	0	0	0	0	0	0
GE	0.26	0.36	0.32	0.16	0.16	0.16	0.16	0.08	0.12	0.06	0	0.06	0	0	0	0	0	0
GI	6.37037	8	8.2963	4.66667	3.85185	4.11111	3.48148	1.77778	2.48148	1.25926	0	1.77778	0	0	0	0	0	0
SL	17.06	17.32	17.14	12.98	16.06	15.78	14.8	11.58	12.69	5.98	0	4.58	0	0	0	0	0	0
RL	9.1	9.7	9.23	7.5	9.7	7.76	5.4	4.2	5.14	4.6	0	3.69	0	0	0	0	0	0
SW	0.4048	0.3713	0.3963	0.3029	0.4054	0.3452	0.338	0.2922	0.3251	0.1399	0	0.1254	0	0	0	0	0	0
VI	108.679	138.56	142.199	60.5733	61.8607	64.8733	51.5259	20.5867	31.49	7.53037	0	8.14222	0	0	0	0	0	0
SVI	5.118	6.2352	6.856	3.1152	2.8908	3.156	2.96	0.9264	1.5228	0.3588	0	0.458	0	0	0	0	0	0
DH-79	ck			24h			36h			48h			60h			72h
GP	0.94	1	1	0.6	0.62	0.6	0.5	0.52	0.44	0.02	0	0.04	0	0	0	0	0	0
GE	0.94	1	0.96	0.6	0.6	0.56	0.32	0.28	0.36	0	0	0	0	0	0	0	0	0
GI	20.5185	21.4815	21.3333	12.963	13.6296	13	8.96296	8.59259	8.33333	0.296296	0	0.592593	0	0	0	0	0	0
SL	10.7	14.88	11.24	6.5	4.12	6.39	3.88	9.3	4.29	0.3	0	0.28	0	0	0	0	0	0
RL	3.34	7.3	5.66	4.54	3	4.27	2.8	4.5	3.48	0.1	0	0.14	0	0	0	0	0	0
SW	0.3562	0.4352	0.3421	0.2633	0.2138	0.2458	0.198	0.3276	0.2745	0.0431	0	0.1025	0	0	0	0	0	0
VI	219.548	319.644	239.787	84.2593	56.1541	83.07	34.7763	79.9111	35.75	0.0888889	0	0.165926	0	0	0	0	0	0
SVI	10.058	14.88	11.24	3.9	2.5544	3.834	1.94	4.836	1.8876	0.006	0	0.0112	0	0	0	0	0	0
DH-80	ck			24h			36h			48h			60h			72h
GP	0.88	0.48	0.72	0.2	0.4	0.44	0.06	0.04	0.08	0.06	0	0.04	0	0.04	0.04	0	0	0
GE	0.64	0.42	0.54	0.14	0.3	0.24	0.06	0.02	0.04	0.04	0	0.02	0	0.02	0.04	0	0	0
GI	17.5556	10	14.5185	3.77778	7.62963	7.77778	1.11111	0.666667	1.33333	1.03704	0	0.62963	0	0.518519	0.740741	0	0	0
SL	14.88	16.22	15.38	14.48	14.32	14.22	8.28	3.2	7.76	4.9	0	3.85	0	4.06	3.04	0	0	0
RL	9.02	11.46	10.74	8.78	7.62	8.69	6.6	1.26	5.69	2.6	0	2.31	0	1.76	1.26	0	0	0
SW	0.3846	0.4073	0.4216	0.4314	0.3471	0.3954	0.2747	0.1048	0.2025	0.2003	0	0.1245	0	0.145	0.0658	0	0	0
VI	261.227	162.2	223.295	54.7022	109.256	110.6	9.2	2.13333	10.3467	5.08148	0	2.42407	0	2.10519	2.25185	0	0	0
SVI	13.0944	7.7856	11.0736	2.896	5.728	6.2568	0.4968	0.128	0.6208	0.294	0	0.154	0	0.1624	0.1216	0	0	0
DH-81	ck			24h			36h			48h			60h			72h
GP	1	0.98	1	1	1	1	0.94	0.96	0.92	0.98	0.92	0.9	0.52	0.76	0.6	0.4	0.38	0.34
GE	0.98	0.96	0.94	1	0.92	0.92	0.7	0.74	0.68	0.64	0.36	0.48	0.06	0.14	0.1	0	0	0
GI	22	21.4074	21.7037	21.4815	21.1111	21.1481	17.5556	18.3704	17.5185	17.7037	14.963	15.7037	5.62963	9.40741	8.65	3.48148	3.18519	3.66
SL	10.78	10.74	10.96	10.96	10.1	10.35	8.78	9.46	9.24	8.64	8.22	8.64	5.04	6.2	6.14	3.86	3.24	3.85
RL	12.04	13.88	12.77	15.84	13.52	13.12	13.14	12.68	12.47	11.06	10.04	10.55	2.92	6.14	4.53	3.86	3.68	3.77
SW	0.3339	0.3102	0.3458	0.3201	0.2972	0.30865	0.2872	0.2841	0.28565	0.283	0.2924	0.2877	0.1991	0.2471	0.2231	0.6894	0.165	0.4272
VI	237.16	229.916	237.873	235.437	213.222	218.883	154.138	173.784	161.871	152.96	122.996	135.68	28.3733	58.3259	53.111	13.4385	10.32	14.091
SVI	10.78	10.5252	10.96	10.96	10.1	10.35	8.2532	9.0816	8.5008	8.4672	7.5624	7.776	2.6208	4.712	3.684	1.544	1.2312	1.309
DH-82	ck			24h			36h			48h			60h			72h
GP	1	0.92	1	0.98	0.88	0.93	0.9	0.86	0.86	0.74	0.66	0.64	0.2	0.14	0.18	0.06	0.08	0.1
GE	0.92	0.86	0.9	0.9	0.8	0.8	0.5	0.6	0.6	0.16	0.1	0.16	0.04	0.02	0.08	0	0	0
GI	21.3333	19.7037	20.963	20.1481	17.3333	18.5556	15.7037	15.2593	15.5556	9.62963	8.14815	8.77778	2.2963	1.7037	2.2963	0.296296	0.592593	0.666667
SL	12.24	11.82	11.76	11.04	10.68	11.26	9.34	8.78	9.18	7.74	7.7	7.66	3.4	5.46	5.17	1.5	2.86	2.73
RL	13.78	12.84	13.34	14.04	12.76	12.69	10.64	9.6	10.48	8.9	9.04	8.74	4.3	6.22	5.68	1.76	2.74	2.68
SW	0.4298	0.3703	0.3814	0.352	0.3364	0.3586	0.3346	0.3104	0.3365	0.2692	0.2668	0.2756	0.1324	0.2573	0.2314	0.0576	0.1324	0.1254
VI	261.12	232.898	246.524	222.436	185.12	208.936	146.673	133.976	142.8	74.5333	62.7407	67.2378	7.80741	9.30222	11.8719	0.444444	1.69481	1.82
SVI	12.24	10.8744	11.76	10.8192	9.3984	10.4718	8.406	7.5508	7.8948	5.7276	5.082	4.9024	0.68	0.7644	0.9306	0.09	0.2288	0.273
DH-83	ck			24h			36h			48h			60h			72h
GP	0.98	0.98	1	0.92	0.96	0.94	0.66	0.48	0.6	0.68	0.46	0.52	0.06	0.2	0.13	0	0.08	0.08
GE	0.96	0.94	0.96	0.7	0.74	0.72	0.22	0.22	0.22	0.16	0.06	0.11	0	0	0	0	0	0
GI	21.3333	21.2593	21.5556	17.4815	18.2222	17.8519	9.92593	7.11111	8.81481	8.2963	4.96296	6.33333	0.37037	2	1.18519	0	0.592593	0.592593
SL	14.06	12.76	12.68	11.62	11.56	11.35	8.94	9.348	9.22	6.84	6.68	6.96	3.44	4.12	4.36	0	2.88	2.85
RL	13.24	14.186	13.41	11.78	13.08	11.96	10.1	9.26	9.84	7.3	6.58	6.44	3.36	4.22	4.05	0	2.88	2.64
SW	0.4265	0.3878	0.3965	0.3929	0.3645	0.3521	0.3286	0.2813	0.3254	0.2836	0.2957	0.2854	0.2043	0.1935	0.2014	0	0.1542	0.1246
VI	299.947	271.268	273.324	203.135	210.649	202.619	88.7378	66.4747	81.2726	56.7467	33.1526	44.08	1.27407	8.24	5.16741	0	1.70667	1.68889
SVI	13.7788	12.5048	12.68	10.6904	11.0976	10.669	5.9004	4.48704	5.532	4.6512	3.0728	3.6192	0.2064	0.824	0.5668	0	0.2304	0.228
DH-84	ck			24h			36h			48h			60h			72h
GP	0.98	0.98	1	0.86	0.88	0.92	0.9	0.88	0.86	0.82	0.72	0.64	0.46	0.56	0.52	0.18	0.1	0.2
GE	0.98	0.98	0.98	0.84	0.82	0.83	0.64	0.76	0.7	0.3	0.2	0.24	0.04	0.06	0.08	0	0	0
GI	21.7037	21.6296	22.0741	18.5926	18.1481	18.7778	16.963	17.6296	17.037	11.6296	9.92593	9.92593	5.03704	6.2963	6.07407	1.62963	0.666667	1.48148
SL	13.38	12.94	13.36	12.64	12.14	12.69	10.54	10.92	10.36	9.06	7.98	8.96	2.88	3.88	3.46	3.14	3.34	3.6
RL	14.92	13.26	13.58	14.64	10.68	12.47	9.64	12.26	10.14	9.42	6.72	8.82	2.88	5.42	4.85	4.36	3.06	3.14
SW	0.4534	0.4157	0.4658	0.4578	0.3953	0.4321	0.3826	0.4212	0.4125	0.3455	0.3373	0.3621	0.1698	0.2568	0.2365	0.2216	0.217	0.2054
VI	290.396	279.887	294.91	235.01	220.319	238.29	178.79	192.516	176.504	105.364	79.2089	88.9363	14.5067	24.4296	21.0163	5.11704	2.22667	5.33333
SVI	13.1124	12.6812	13.36	10.8704	10.6832	11.6748	9.486	9.6096	8.9096	7.4292	5.7456	5.7344	1.3248	2.1728	1.7992	0.5652	0.334	0.72
DH-85	ck			24h			36h			48h			60h			72h
GP	0.98	0.88	1	0.6	0.4	0.56	0.36	0.56	0.44	0.22	0.36	0.32	0.16	0.16	0.2	0.08	0.14	0.12
GE	0.9	0.86	0.92	0.36	0.3	0.33	0.22	0.4	0.28	0.16	0.24	0.2	0.12	0.08	0.1	0.04	0.1	0.07
GI	20.2222	18.8889	20.8889	10.8148	7.85185	9.88889	6.59259	10.3704	8.22222	4.2963	6.44444	5.62963	2.96296	2.88889	3.25926	1.11111	2.44444	1.88889
SL	12.26	12.24	12.69	11.76	12.3	11.57	8.54	9.62	9.27	8.74	6.68	7.96	8.18	6.78	7.36	4.44	6.62	6.27
RL	10.68	9.92	10.58	8.56	10.74	9.25	8.58	8.32	8.49	8.76	5.64	7.39	5.78	6.2	5.41	2.42	5.18	4.12
SW	0.3562	0.3521	0.3862	0.3718	0.3765	0.3654	0.3152	0.3101	0.3254	0.2721	0.2222	0.2541	0.2835	0.2573	0.2324	0.1515	0.2252	0.1756
VI	247.924	231.2	265.08	127.182	96.5778	114.414	56.3007	99.763	76.22	37.5496	43.0489	44.8119	24.237	19.5867	23.9881	4.93333	16.1822	11.8433
SVI	12.0148	10.7712	12.69	7.056	4.92	6.4792	3.0744	5.3872	4.0788	1.9228	2.4048	2.5472	1.3088	1.0848	1.472	0.3552	0.9268	0.7524
DH-86	ck			24h			36h			48h			60h			72h
GP	0.7	0.84	0.76	0.46	0.3	0.4	0.24	0.22	0.24	0.04	0.06	0.04	0	0	0	0	0	0
GE	0.54	0.62	0.56	0.36	0.22	0.29	0.12	0.12	0.12	0	0	0	0	0	0	0	0	0
GI	13.037	16.2222	14.0741	8.88889	6	7.7037	3.7037	3.92593	4.07407	0.148148	0.592593	0.592593	0	0	0	0	0	0
SL	9.96	9.84	9.88	9.22	9.7	9.41	6.3	7.58	7.34	2.68	0.7	2.69	0	0	0	0	0	0
RL	4.56	4.72	5.69	6.5	6.4	6.28	6.66	7.76	6.24	3.28	0.84	3.05	0	0	0	0	0	0
SW	0.3261	0.314	0.3418	0.3216	0.3343	0.3145	0.2662	0.2634	0.2547	0.1387	0.1123	0.1658	0	0	0	0	0	0
VI	129.849	159.627	139.052	81.9556	58.2	72.4919	23.3333	29.7585	29.9037	0.397037	0.414815	1.59407	0	0	0	0	0	0
SVI	6.972	8.2656	7.5088	4.2412	2.91	3.764	1.512	1.6676	1.7616	0.1072	0.042	0.1076	0	0	0	0	0	0
DH-87	ck			24h			36h			48h			60h			72h
GP	0.74	0.82	0.78	0.64	0.5	0.6	0.34	0.42	0.4	0.16	0.36	0.3	0.16	0.16	0.24	0.18	0.22	0.14
GE	0.52	0.76	0.5	0.5	0.48	0.4	0.24	0.38	0.32	0.14	0.26	0.2	0.12	0.14	0.13	0.06	0.1	0.08
GI	13.6296	17.2593	14.4444	12.4444	10.2222	11.2222	6.37037	8.51852	7.7037	3.33333	6.66667	5.48148	3.11111	2.96296	3.96296	2.74074	3.25926	2.37037
SL	13.4	13.88	13.29	12.56	12.74	12.46	8.96	11.16	10.71	7.42	8.96	8.64	9.76	10.88	8.14	6.68	6.94	6.49
RL	5.88	7.64	7.24	6.34	5.1	6.19	3.42	4.64	4.52	3.92	3.44	3.46	5.68	4.92	4.01	3.78	2.62	3.28
SW	0.3311	0.3401	0.3724	0.3818	0.3455	0.3547	0.2897	0.3055	0.3014	0.2505	0.2693	0.2458	0.3194	0.3112	0.3254	0.3094	0.301	0.2965
VI	182.637	239.559	191.967	156.302	130.231	139.829	57.0785	95.0667	82.5067	24.7333	59.7333	47.36	30.3644	32.237	32.2585	18.3081	22.6193	15.3837
SVI	9.916	11.3816	10.3662	8.0384	6.37	7.476	3.0464	4.6872	4.284	1.1872	3.2256	2.592	1.5616	1.7408	1.9536	1.2024	1.5268	0.9086
DH-88	ck			24h			36h			48h			60h			72h
GP	0.88	0.84	0.86	0.7	0.56	0.6	0.38	0.32	0.32	0.36	0.24	0.3	0.22	0.28	0.24	0.22	0.2	0.18
GE	0.72	0.76	0.7	0.58	0.46	0.52	0.32	0.28	0.3	0.26	0.2	0.23	0.18	0.28	0.23	0.12	0.14	0.14
GI	17.6296	17.7778	17.3333	14.2963	11.3333	12.4444	7.55556	6.74074	6.77778	6.37037	4.81481	5.59259	4.44444	5.7037	4.96296	3.55556	3.40741	3.18519
SL	13.64	13.06	13.15	11.8	11.98	11.74	10.62	10.58	10.66	9.14	10.58	9.71	8.82	10.4	8.88	7.68	7.12	7.863
RL	11.34	10.24	10.59	8.92	7.92	8.96	9.42	8.98	8.56	7.5	7.52	7.69	5.86	8.24	5.963	5.22	4.5	5.1
SW	0.4402	0.3897	0.4023	0.3486	0.3468	0.3541	0.3598	0.3673	0.3421	0.3144	0.3448	0.3651	0.3016	0.3986	0.3021	0.2768	0.3108	0.2854
VI	240.468	232.178	227.933	168.696	135.773	146.098	80.24	71.317	72.2511	58.2252	50.9407	54.3041	39.2	59.3185	44.0711	27.3067	24.2607	25.0451
SVI	12.0032	10.9704	11.309	8.26	6.7088	7.044	4.0356	3.3856	3.4112	3.2904	2.5392	2.913	1.9404	2.912	2.1312	1.6896	1.424	1.41534
DH-89	ck			24h			36h			48h			60h			72h
GP	0.74	0.8	0.72	0.4	0.46	0.5	0.36	0.48	0.38	0.14	0.12	0.16	0.12	0.16	0.1	0	0.04	0.02
GE	0.62	0.68	0.56	0.32	0.34	0.36	0.28	0.44	0.36	0.14	0.08	0.11	0.08	0.12	0.1	0	0	0
GI	14.2963	15.5556	13.9259	8.07407	8.96296	9.51852	6.74074	9.77778	8	3.03704	2.22222	3	2	2.81481	1.96296	0	0.37037	0.222222
SL	12.68	13.24	13.05	12.02	11.82	11.78	10.18	11	10.69	9.86	9	9.53	8.56	8.64	8.45	0	2.06	2.936
RL	10.82	11.08	10.93	11.1	10.42	10.28	10.56	9.4	9.48	6.88	8.34	8.14	7.12	7.08	7.05	0	2.16	2.14
SW	0.4158	0.3828	0.4428	0.4157	0.4332	0.4125	0.4612	0.3802	0.4021	0.3868	0.3547	0.3856	0.389	0.3471	0.3354	0	0.112	0.12
VI	181.277	205.956	181.733	97.0504	105.942	112.128	68.6207	107.556	85.52	29.9452	20	28.59	17.12	24.32	16.587	0	0.762963	0.652444
SVI	9.3832	10.592	9.396	4.808	5.4372	5.89	3.6648	5.28	4.0622	1.3804	1.08	1.5248	1.0272	1.3824	0.845	0	0.0824	0.05872
DH-90	ck			24h			36h			48h			60h			72h
GP	0.84	0.94	0.92	0.58	0.7	0.68	0.58	0.7	0.6	0.42	0.54	0.44	0.24	0.28	0.24	0.18	0.22	0.2
GE	0.82	0.86	0.8	0.52	0.6	0.56	0.42	0.6	0.51	0.24	0.4	0.32	0.16	0.18	0.2	0.06	0.14	0.12
GI	18.2222	19.6296	19.037	11.8519	14.0741	13.5556	11.2593	14.0741	12.1481	7.40741	10	8.44444	4.07407	4.74074	4.55556	2.44444	3.33333	3
SL	13.62	13.56	13.36	12.24	12.12	12.54	9.82	10.66	10.85	10.16	8.56	9.58	8.18	7.56	7.76	6.02	5.38	5.86
RL	8.82	8.72	8.27	5.6	6.36	7.28	6.72	7.48	6.52	5.46	5.82	5.74	4.34	4.04	5.06	5.22	4.1	4.58
SW	0.3982	0.4241	0.4025	0.3295	0.3459	0.3514	0.3013	0.306	0.3214	0.3471	0.3025	0.3024	0.3169	0.2814	0.3021	0.3305	0.2752	0.2854
VI	248.187	266.178	254.335	145.067	170.578	169.987	110.566	150.03	131.807	75.2593	85.6	80.8978	33.3259	35.84	35.3511	14.7156	17.9333	17.58
SVI	11.4408	12.7464	12.2912	7.0992	8.484	8.5272	5.6956	7.462	6.51	4.2672	4.6224	4.2152	1.9632	2.1168	1.8624	1.0836	1.1836	1.172
DH-91	ck			24h			36h			48h			60h			72h
GP	0.96	0.9	0.96	0.8	0.82	0.84	0.58	0.58	0.62	0.42	0.44	0.4	0.32	0.28	0.3	0.14	0.24	0.2
GE	0.94	0.88	0.92	0.66	0.78	0.68	0.48	0.48	0.72	0.3	0.36	0.34	0.28	0.22	0.24	0.04	0.12	0.1
GI	20.5926	19.4074	20.5926	15.5556	17.1852	16.4444	11.2593	11.4815	12.6667	7.55556	8.51852	7.85185	6.44444	5.33333	5.85185	2	3.55556	2.92593
SL	13.92	15.18	13.86	11.88	12.12	11.85	10.78	11.02	10.72	9.64	10.64	10.24	8.78	7.8	8.63	7.48	4.16	6.08
RL	8.74	9.02	8.91	7.5	8.84	8.65	7.46	9.4	7.68	8.38	6.94	6.89	6.18	6.16	6.08	5.64	3.06	5.36
SW	0.3696	0.3989	0.3921	0.3382	0.3423	0.3521	0.2952	0.3214	0.3354	0.3006	0.3178	0.3125	0.3085	0.2811	0.2865	0.3773	0.2257	0.2456
VI	286.649	294.604	285.413	184.8	208.284	194.867	121.375	126.526	135.787	72.8356	90.637	80.403	56.5822	41.6	50.5015	14.96	14.7911	17.7896
SVI	13.3632	13.662	13.3056	9.504	9.9384	9.954	6.2524	6.3916	6.6464	4.0488	4.6816	4.096	2.8096	2.184	2.589	1.0472	0.9984	1.216
DH-92	ck			24h			36h			48h			60h			72h
GP	0.88	0.84	0.84	0.58	0.54	0.64	0.44	0.5	0.44	0.24	0.34	0.24	0.14	0.16	0.16	0.02	0	0.02
GE	0.74	0.56	0.7	0.46	0.36	0.4	0.36	0.36	0.36	0.1	0.18	0.14	0.04	0.02	0.03	0	0	0
GI	17.7037	14.4444	16.7407	11.1852	9.55556	11.3704	8.37037	9.25926	8.59259	3.40741	5.62963	4.22222	1.7037	1.85185	2.11111	0.148148	0	0.148148
SL	15.28	15.52	15.14	12.44	12.42	12.16	9.26	9.3	9.49	6.5	8.06	7.85	4.1	3.74	4.36	0	0	0
RL	10.9	11.28	10.86	8.74	11.16	9.26	8.08	8.56	8.69	6.02	6.06	6.87	1.8	3.28	3.16	0	0	0
SW	0.3848	0.3897	0.3742	0.3449	0.351	0.3521	0.2307	0.312	0.2854	0.2386	0.2617	0.2417	0.1727	0.1836	0.2014	0	0	0
VI	270.513	224.178	253.455	139.144	118.68	138.264	77.5096	86.1111	81.5437	22.1481	45.3748	33.1444	6.98519	6.92593	9.20444	0	0	0
SVI	13.4464	13.0368	12.7176	7.2152	6.7068	7.7824	4.0744	4.65	4.1756	1.56	2.7404	1.884	0.574	0.5984	0.6976	0	0	0
DH-93	ck			24h			36h			48h			60h			72h
GP	0.76	0.8	0.78	0.4	0.34	0.44	0.42	0.22	0.36	0.08	0.08	0.1	0	0.04	0.02	0	0	0
GE	0.62	0.6	0.6	0.36	0.26	0.34	0.26	0.18	0.24	0.04	0.02	0.04	0	0	0	0	0	0
GI	15.4074	15.4074	15.2593	8.2963	6.37037	8.25926	7.40741	4.22222	6.18519	1.40741	0.962963	1.48148	0	0.296296	0.222222	0	0	0
SL	14.66	14.14	14.32	12.06	12.7	12.59	10.48	10.72	10.36	8.18	5.84	8.09	0	2.08	2.16	0	0	0
RL	11.76	10.24	10.69	9.84	8.72	8.98	6.24	4.88	5.98	5.94	3.66	5.23	0	1.88	1.69	0	0	0
SW	0.3987	0.3992	0.4352	0.4089	0.4177	0.4256	0.3837	0.4344	0.3954	0.3305	0.2782	0.3356	0	0	0	0	0	0
VI	225.873	217.861	218.513	100.053	80.9037	103.984	77.6296	45.2622	64.0785	11.5126	5.6237	11.9852	0	0.616296	0.48	0	0	0
SVI	11.1416	11.312	11.1696	4.824	4.318	5.5396	4.4016	2.3584	3.7296	0.6544	0.4672	0.809	0	0.0832	0.0432	0	0	0
DH-94	ck			24h			36h			48h			60h			72h
GP	0.7	0.68	0.72	0.6	0.54	0.58	0.48	0.56	0.52	0.24	0.32	0.4	0.22	0.3	0.28	0.24	0.32	0.2
GE	0.6	0.52	0.56	0.46	0.44	0.4	0.4	0.52	0.5	0.16	0.26	0.22	0.18	0.16	0.17	0.06	0.1	0.08
GI	14.3704	13.1852	14.2222	11.4074	10.2963	10.6667	9.62963	11.1111	10.5185	4.22222	6	6.48148	3.85185	4.88889	4.62963	3.25926	4.44444	3.33333
SL	14.2	14.62	14.26	13.66	13.2	13.16	11.88	12.1	11.69	10.68	9.24	9.34	7.8	8.54	7.69	5.08	4.08	4.75
RL	10.44	9.66	10.66	12.96	12.72	11.25	10.56	11.2	10.59	8.6	8.34	8.16	7.64	8.04	7.52	4.78	4.5	4.43
SW	0.3849	0.435	0.4125	0.396	0.3566	0.3865	0.3648	0.3727	0.3754	0.3693	0.3555	0.3521	0.2893	0.3348	0.3254	0.2386	0.2383	0.2565
VI	204.059	192.767	202.809	155.825	135.911	140.373	114.4	134.444	122.961	45.0933	55.44	60.537	30.0444	41.7511	35.6019	16.557	18.1333	15.8333
SVI	9.94	9.9416	10.2672	8.196	7.128	7.6328	5.7024	6.776	6.0788	2.5632	2.9568	3.736	1.716	2.562	2.1532	1.2192	1.3056	0.95
DH-95	ck			24h			36h			48h			60h			72h
GP	0.92	0.94	0.94	0.72	0.6	0.68	0.6	0.54	0.56	0.44	0.46	0.4	0.34	0.4	0.32	0.24	0.24	0.2
GE	0.84	0.84	0.84	0.52	0.42	0.48	0.34	0.32	0.36	0.2	0.16	0.2	0.12	0.08	0.14	0	0.1	0.08
GI	18.6667	18.8889	18.8889	13.1852	10.8148	12.1111	10.2963	9.92593	10.1111	7.11111	6.59259	6.66667	4.81481	4.51852	4.62963	2.59259	3.40741	2.88889
SL	13.26	15.54	15.214	12.98	13.14	13.26	12.56	12.16	12.08	9	9.16	9.28	9.98	10.96	9.16	5.96	3.7	5.86
RL	12.46	12.92	12.96	13.98	14.54	12.63	13.14	11.04	11.56	10.22	7.72	10.6	10.7	9	9.58	5.04	4.08	4.84
SW	0.2767	0.3415	0.3621	0.2964	0.3137	0.3125	0.3464	0.3658	0.3021	0.2795	0.2452	0.2514	0.2429	0.2876	0.2321	0.2245	0.1992	0.2014
VI	247.52	293.533	287.376	171.144	142.107	160.593	129.321	120.699	122.142	64	60.3881	61.8667	48.0519	49.523	42.4074	15.4519	12.6074	16.9289
SVI	12.1992	14.6076	14.3012	9.3456	7.884	9.0168	7.536	6.5664	6.7648	3.96	4.2136	3.712	3.3932	4.384	2.9312	1.4304	0.888	1.172
DH-96	ck			24h			36h			48h			60h			72h
GP	0.94	0.92	0.96	0.72	0.72	0.76	0.56	0.36	0.52	0.46	0.44	0.4	0.28	0.3	0.3	0.16	0.14	0.16
GE	0.94	0.92	0.94	0.6	0.64	0.7	0.48	0.3	0.4	0.32	0.38	0.36	0.22	0.22	0.22	0	0.02	0.01
GI	20.3704	19.8519	20.4444	14.1481	14.5926	15.4074	10.8148	7.11111	9.7037	8.44444	8.22222	7.88889	5.11111	5.25926	5.37037	1.62963	1.48148	1.81481
SL	13.6	13.1	13.32	12.44	11.92	12.26	10.44	10.96	10.36	8.16	9.52	9.26	6.44	5.92	6.28	5.4	3.08	5.14
RL	10.66	11.52	11.49	11.18	9.74	10.26	8.32	8.3	8.69	7.5	8.44	8.06	5.2	3.22	5.06	4.28	1.14	4.16
SW	0.3889	0.3505	0.3752	0.3426	0.3426	0.3521	0.3681	0.3049	0.3214	0.2531	0.2488	0.2658	0.2563	0.2387	0.2341	0.1784	0.1549	0.1854
VI	277.037	260.059	272.32	176.003	173.944	188.895	112.907	77.9378	100.53	68.9067	78.2756	73.0511	32.9156	31.1348	33.7259	8.8	4.56296	9.32815
SVI	12.784	12.052	12.7872	8.9568	8.5824	9.3176	5.8464	3.9456	5.3872	3.7536	4.1888	3.704	1.8032	1.776	1.884	0.864	0.4312	0.8224
DH-97	ck			24h			36h			48h			60h			72h
GP	0.68	0.8	0.76	0.48	0.46	0.52	0.34	0.38	0.4	0.32	0.42	0.38	0.42	0.44	0.4	0.22	0.28	0.2
GE	0.54	0.68	0.6	0.46	0.36	0.44	0.32	0.34	0.33	0.18	0.34	0.28	0.34	0.38	0.26	0.2	0.18	0.16
GI	13.2593	16.1481	14.8148	10.2963	9.25926	10.5926	7.33333	7.62963	7.77778	5.18519	8.37037	6.92593	8.44444	9.11111	8	4.22222	4.74074	3.7037
SL	11.5	10.86	11.24	10.34	10.32	10.65	9.1	10	9.68	9.544	9.64	9.34	8.84	6.98	8.74	7.68	4.52	7.32
RL	9.84	8.64	9.62	9.08	8.02	8.47	8.62	10.82	8.53	9.64	9.02	9.22	7.84	6.58	7.34	6.02	4.14	5.36
SW	0.3224	0.2913	0.3024	0.2675	0.2871	0.2935	0.3041	0.2654	0.2754	0.2695	0.2718	0.2531	0.2147	0.2465	0.2354	0.1843	0.2412	0.2014
VI	152.481	175.369	166.519	106.464	95.5556	112.811	66.7333	76.2963	75.2889	49.4874	80.6904	64.6881	74.6489	63.5956	69.92	32.4267	21.4281	27.1111
SVI	7.82	8.688	8.5424	4.9632	4.7472	5.538	3.094	3.8	3.872	3.05408	4.0488	3.5492	3.7128	3.0712	3.496	1.6896	1.2656	1.464
DH-98	ck			24h			36h			48h			60h			72h
GP	0.88	0.86	0.86	0.72	0.74	0.78	0.62	0.78	0.6	0.38	0.52	0.4	0.34	0.3	0.3	0.14	0.24	0.2
GE	0.8	0.72	0.76	0.6	0.66	0.64	0.44	0.52	0.44	0.2	0.32	0.28	0.2	0.2	0.16	0.12	0.18	0.16
GI	18.3704	17.1852	17.7778	13.4815	14.7407	14.5926	11.2593	13.3333	11.4444	6	8.81481	7.33333	5.40741	5.03704	4.96296	2.37037	4	3.85
SL	15.526	16.22	15.26	13.88	13.48	13.39	11.7	11.38	11.69	7.604	7.7	7.83	5.66	4.88	5.47	10.5	7.32	7.16
RL	12.4	13.04	12.36	10.86	11.06	10.74	9.86	9.08	9.76	8.24	8.92	8.36	5.4	3.9	5.16	9.64	6.7	6.58
SW	0.4095	0.3857	0.3962	0.3712	0.3542	0.3565	0.2938	0.3083	0.3125	0.2237	0.2196	0.2458	0.1827	0.149	0.1856	0.1509	0.232	0.2014
VI	285.218	278.744	271.289	187.123	198.705	195.395	131.733	151.733	133.786	45.624	67.8741	57.42	30.6059	24.5807	27.1474	24.8889	29.28	27.566
SVI	13.6629	13.9492	13.1236	9.9936	9.9752	10.4442	7.254	8.8764	7.014	2.88952	4.004	3.132	1.9244	1.464	1.641	1.47	1.7568	1.432
DH-99	ck			24h			36h			48h			60h			72h
GP	0.74	0.74	0.76	0.44	0.32	0.4	0.24	0.3	0.28	0.2	0.16	0.2	0.14	0.16	0.14	0.04	0.1	0.1
GE	0.54	0.6	0.6	0.34	0.3	0.32	0.14	0.2	0.17	0.14	0.1	0.12	0.02	0.08	0.05	0	0	0
GI	14.0741	14.1481	14.5185	8.74074	6.81481	7.77778	4.44444	5.33333	5	3.7037	2.96296	3.48148	1.85185	2.44444	2.07407	0.296296	1.25926	1.03704
SL	11.42	11.44	11.22	11.06	10.7	10.83	9.48	10.02	9.86	7.8	8.36	8.14	5.66	6.12	5.47	0.66	3.94	3.54
RL	9.6	11.9	11.54	8.44	12.18	10.35	9.38	13.04	9.43	8.46	9.28	8.57	6.18	7.1	6.32	0.92	3.52	3.14
SW	0.3283	0.3815	0.3621	0.3452	0.3218	0.3456	0.337	0.3586	0.3256	0.287	0.2872	0.2963	0.2654	0.2664	0.2514	0	0.1232	0.1254
VI	160.726	161.855	162.898	96.6726	72.9185	84.2333	42.1333	53.44	49.3	28.8889	24.7704	28.3393	10.4815	14.96	11.3452	0.195556	4.96148	3.67111
SVI	8.4508	8.4656	8.5272	4.8664	3.424	4.332	2.2752	3.006	2.7608	1.56	1.3376	1.628	0.7924	0.9792	0.7658	0.0264	0.394	0.354
DH-100	ck			24h			36h			48h			60h			72h
GP	0.96	0.98	0.98	0.48	0.44	0.48	0.24	0.22	0.3	0.16	0.16	0.2	0.12	0.14	0.14	0.04	0.08	0.1
GE	0.8	0.84	0.9	0.32	0.26	0.29	0.16	0.14	0.2	0.12	0.12	0.12	0.02	0.02	0.02	0	0.04	0.02
GI	19.5556	19.9259	20.5185	8.07407	7.40741	8.07407	4.14815	3.92593	5.18519	3.11111	3.03704	3.37037	1.77778	1.7037	1.77778	0.296296	1.25926	1.25926
SL	12.82	12.96	12.74	10.3	12.4	10.46	10.28	9.56	10.08	7.56	6.5	7.34	6.92	5.38	6.76	1.28	3.82	3.75
RL	12.32	10.6	12.05	10.46	10.66	10.54	8.88	9	9.12	7.02	7.86	7.52	5.28	6.52	6.18	1.64	4.72	4.61
SW	0.3754	0.3432	0.3593	0.3142	0.3465	0.33035	0.3435	0.3555	0.3495	0.316	0.28	0.298	0.2452	0.2808	0.263	0.1992	0.2148	0.207
VI	250.702	258.24	261.406	83.163	91.8519	84.4548	42.643	37.5319	52.2667	23.52	19.7407	24.7385	12.3022	9.16593	12.0178	0.379259	4.81037	4.72222
SVI	12.3072	12.7008	12.4852	4.944	5.456	5.0208	2.4672	2.1032	3.024	1.2096	1.04	1.468	0.8304	0.7532	0.9464	0.0512	0.3056	0.375
DH-101	ck			24h			36h			48h			60h			72h
GP	0.92	0.92	0.96	0.84	0.7	0.8	0.64	0.56	0.64	0.48	0.5	0.54	0.32	0.5	0.4	0.32	0.36	0.3
GE	0.88	0.84	0.88	0.62	0.6	0.7	0.44	0.4	0.5	0.34	0.32	0.4	0.18	0.32	0.2	0.1	0.12	0.16
GI	19.4815	19.4815	20.2963	16.6667	14.4444	16.5185	12.5185	10.963	12.5926	9.25926	9.25926	10.1111	5.62963	8.59259	6.92593	4.59259	5.11111	4.88889
SL	13.78	14.8	14.35	13	12.68	12.78	11.14	11.44	11.25	9.68	8.66	9.42	6.9	6.84	7.23	5.04	3.8	4.78
RL	10.26	12.2	10.86	9.08	10.28	9.76	8.26	9.84	9.38	8.38	7.92	8.43	5.5	4.48	5.24	4.76	3.5	4.41
SW	0.3741	0.3909	0.3825	0.3823	0.4224	0.3751	0.3819	0.3837	0.3562	0.326	0.3205	0.3354	0.2966	0.2821	0.2965	0.2568	0.245	0.2415
VI	268.455	288.326	291.252	216.667	183.156	211.107	139.456	125.416	141.667	89.6296	80.1852	95.2467	38.8444	58.7733	50.0744	23.1467	19.4222	23.3689
SVI	12.6776	13.616	13.776	10.92	8.876	10.224	7.1296	6.4064	7.2	4.6464	4.33	5.0868	2.208	3.42	2.892	1.6128	1.368	1.434
DH-102	ck			24h			36h			48h			60h			72h
GP	0.7	0.8	0.75	0.5	0.38	0.48	0.3	0.34	0.36	0.28	0.36	0.24	0.2	0.14	0.16	0.1	0.1	0.1
GE	0.48	0.56	0.52	0.32	0.18	0.3	0.24	0.22	0.26	0.22	0.26	0.2	0.1	0.1	0.14	0.02	0.02	0.02
GI	13.1852	15.7037	14.4444	9.55556	6.44444	8.77778	5.85185	6.14815	6.44444	5.40741	6.96296	5.07407	3.25926	2.74074	3.14815	1.33333	1.25926	1.40741
SL	13.76	13.44	13.36	12.66	12.84	12.74	10.12	11.36	11.17	9.98	9.28	9.87	7.6	8.56	8.34	6.6	5.3	9.17
RL	12.56	10.22	11.85	9.14	10.96	10.71	9.58	10.42	10.38	9	10.34	9.26	6.2	8.76	8.14	6.38	5.49	6.13
SW	0.4148	0.3809	0.4121	0.4116	0.3841	0.3765	0.3459	0.3906	0.3514	0.3218	0.3342	0.3325	0.2788	0.3452	0.3025	0.2792	0.2814	0.2658
VI	181.428	211.058	192.978	120.973	82.7467	111.829	59.2207	69.843	71.9844	53.9659	64.6163	50.0811	24.7704	23.4607	26.2556	8.8	6.67407	12.9059
SVI	9.632	10.752	10.02	6.33	4.8792	6.1152	3.036	3.8624	4.0212	2.7944	3.3408	2.3688	1.52	1.1984	1.3344	0.66	0.53	0.917
DH-103	ck			24h			36h			48h			60h			72h
GP	0.92	0.8	0.88	0.46	0.4	0.5	0.34	0.36	0.3	0.2	0.24	0.22	0.24	0.12	0.14	0.08	0.04	0.08
GE	0.5	0.64	0.6	0.24	0.32	0.3	0.14	0.26	0.24	0.16	0.14	0.2	0.18	0.08	0.1	0.02	0.04	0.06
GI	16	15.4074	16.4444	7.85185	8.14815	8.66667	5.7037	6.88889	5.96296	4	4.2963	4.37037	4.44444	2	2.59259	1.03704	0.740741	1.40741
SL	15.18	15.46	15.22	12.04	12.48	12.89	10.28	10.56	10.74	9.92	9.5	9.16	8.42	8.6	8.34	5.66	4.64	5.41
RL	12.02	13.08	12.34	9.9	9.34	10.28	7.48	7.74	7.82	5.94	6	6.35	6.94	6.12	5.86	4.66	2.94	4.26
SW	0.4534	0.3852	0.4015	0.3716	0.3943	0.3752	0.3283	0.3334	0.3421	0.3687	0.2811	0.3325	0.3189	0.3215	0.2914	0.2391	0.2623	0.2654
VI	242.88	238.199	250.284	94.5363	101.689	111.713	58.6341	72.7467	64.0422	39.68	40.8148	40.0326	37.4222	17.2	21.6222	5.86963	3.43704	7.61407
SVI	13.9656	12.368	13.3936	5.5384	4.992	6.445	3.4952	3.8016	3.222	1.984	2.28	2.0152	2.0208	1.032	1.1676	0.4528	0.1856	0.4328
DH-104	ck			24h			36h			48h			60h			72h
GP	0.82	0.6	0.74	0.44	0.48	0.56	0.46	0.4	0.4	0.32	0.26	0.24	0.3	0.16	0.24	0.24	0.28	0.14
GE	0.66	0.52	0.62	0.36	0.38	0.44	0.42	0.32	0.34	0.3	0.24	0.24	0.18	0.12	0.16	0.14	0.28	0.06
GI	15.5556	11.8519	14.2222	8.66667	9.48148	10.4074	9.11111	7.7037	7.96296	6.66667	5.55556	5.18519	5.33333	3.11111	4.37037	4.07407	5.7037	2.2963
SL	15.62	15.42	15.76	14.68	14.44	14.28	11.98	12.04	11.68	10.8	10.2	10.43	7.88	7.5	7.56	4.26	4.42	4.57
RL	12.6	12.54	12.86	11.78	11.66	11.48	10.3	8.8	9.93	7.66	7.98	7.79	7.2	5.32	6.78	4.28	4.98	4.73
SW	0.5586	0.5302	0.5026	0.4714	0.5318	0.4758	0.364	0.4672	0.4256	0.3904	0.4023	0.3865	0.2978	0.265	0.2965	0.2109	0.2048	0.2214
VI	242.978	182.756	224.142	127.227	136.913	148.618	109.151	92.7526	93.0074	72	56.6667	54.0815	42.0267	23.3333	33.04	17.3556	25.2104	10.4941
SVI	12.8084	9.252	11.6624	6.4592	6.9312	7.9968	5.5108	4.816	4.672	3.456	2.652	2.5032	2.364	1.2	1.8144	1.0224	1.2376	0.6398
DH-105	ck			24h			36h			48h			60h			72h
GP	0.86	0.78	0.88	0.7	0.7	0.76	0.6	0.5	0.56	0.46	0.34	0.36	0.28	0.12	0.24	0.14	0.2	0.16
GE	0.72	0.7	0.74	0.52	0.54	0.56	0.48	0.38	0.44	0.32	0.28	0.26	0.22	0.1	0.14	0.06	0.08	0.07
GI	16.963	15.5556	17.2593	13.4815	13.7037	13.9259	11.5556	9.77778	10.8148	8.14815	6.44444	6.85185	4.88889	2.37037	4	2.14815	2.74074	2.40741
SL	15.48	15.58	15.27	13.36	13.78	13.41	11.62	11.58	11.38	10.42	10.68	10.34	7.54	7.8	7.68	3.6	4.24	4.1
RL	11.26	10.98	10.86	9.28	11.12	9.68	9.56	9.18	9.27	7.9	8.66	8.43	6.88	6.42	6.72	4.46	4.62	4.36
SW	0.4643	0.4824	0.4631	0.4376	0.4251	0.43135	0.3574	0.3552	0.3563	0.3246	0.3205	0.32255	0.2729	0.3147	0.2938	0.2296	0.2792	0.2544
VI	262.587	242.356	263.549	180.113	188.837	186.747	134.276	113.227	123.073	84.9037	68.8267	70.8481	36.8622	18.4889	30.72	7.73333	11.6207	9.87037
SVI	13.3128	12.1524	13.4376	9.352	9.646	10.1916	6.972	5.79	6.3728	4.7932	3.6312	3.7224	2.1112	0.936	1.8432	0.504	0.848	0.656
DH-106	ck			24h			36h			48h			60h			72h
GP	0.84	0.86	0.9	0.56	0.54	0.64	0.4	0.44	0.42	0.2	0.5	0.3	0.08	0.06	0.1	0.02	0.02	0.04
GE	0.78	0.82	0.8	0.46	0.48	0.5	0.36	0.32	0.4	0.14	0.42	0.2	0.08	0.04	0.06	0	0.02	0.04
GI	16.8889	17.3333	18.2222	11.1111	11.037	12.4074	8.22222	8.59259	8.62963	3.40741	9.55556	5.55556	1.48148	1.03704	1.7037	0.222222	0.37037	0.740741
SL	13.04	12.06	12.36	11.14	11.26	11.36	10.36	10.3	10.74	9.42	9.42	9.68	7.32	4.28	6.84	1.02	1.32	3.06
RL	10.88	10.2	10.43	9.68	9.44	9.34	10.12	9.66	9.78	9.72	8.26	8.06	7.04	4.38	6.48	1.72	1.44	2.42
SW	0.3642	0.3378	0.3698	0.3376	0.3536	0.3521	0.3572	0.3535	0.3254	0.3302	0.3012	0.3024	0.2548	0.1856	0.2541	0.1242	0.1357	0.1478
VI	220.231	209.04	225.227	123.778	124.277	140.948	85.1822	88.5037	92.6822	32.0978	90.0133	53.7778	10.8444	4.43852	11.6533	0.226667	0.488889	2.26667
SVI	10.9536	10.3716	11.124	6.2384	6.0804	7.2704	4.144	4.532	4.5108	1.884	4.71	2.904	0.5856	0.2568	0.684	0.0204	0.0264	0.1224
DH-107	ck			24h			36h			48h			60h			72h
GP	0.82	0.74	0.84	0.62	0.54	0.6	0.38	0.44	0.36	0.24	0.3	0.27	0.08	0.02	0.1	0	0.1	0.06
GE	0.68	0.64	0.66	0.56	0.32	0.5	0.24	0.3	0.28	0.18	0.14	0.16	0.02	0	0.04	0	0	0
GI	16.5185	15.1852	16.7407	12.2963	9.62963	11.4815	6.51852	7.55556	6.66667	4.66667	4.81481	4.74074	1.03704	0.222222	1.11111	0	1.11111	0.666667
SL	11.3	10.7	10.89	10.06	10.08	10.26	8.1	7.64	7.86	5.38	6.54	6.34	2.94	1.12	3.16	0	3.86	3.69
RL	3.7	3.58	3.97	3.48	3.7	3.78	3.94	3	3.36	3.18	2.84	3.08	1.6	0.68	1.89	0	2.3	2.4
SW	0.2995	0.3183	0.3124	0.2973	0.2979	0.3021	0.2812	0.2713	0.2854	0.2515	0.2624	0.2654	0.1375	0.0589	0.1456	0	0.2192	0.0658
VI	186.659	162.481	182.307	123.701	97.0667	117.8	52.8	57.7244	52.4	25.1067	31.4889	30.0563	3.04889	0.248889	3.51111	0	4.28889	2.46
SVI	9.266	7.918	9.1476	6.2372	5.4432	6.156	3.078	3.3616	2.8296	1.2912	1.962	1.7118	0.2352	0.0224	0.316	0	0.386	0.2214
DH-108	ck			24h			36h			48h			60h			72h
GP	0.94	0.9	0.94	0.84	0.86	0.8	0.78	0.7	0.8	0.22	0.4	0.32	0.24	0.38	0.24	0.1	0.08	0.1
GE	0.92	0.88	0.88	0.82	0.74	0.72	0.7	0.64	0.7	0.16	0.28	0.22	0.1	0.14	0.08	0.04	0	0.02
GI	20.2222	19.3333	19.8519	18	17.7037	17.0741	16.2222	14.8889	16.4444	4.2963	7.11111	5.96296	3.55556	5.25926	3.85185	1.33333	0.740741	1.18519
SL	11.44	11.08	10.87	9.66	10.26	9.87	9.14	8.96	9.65	8.12	7.74	7.69	5.88	6.02	5.74	3.66	3.38	3.78
RL	10.2	9.56	10.16	9.74	8.66	9.48	9.14	8.94	8.87	8.2	8.86	8.19	6.82	6.52	6.58	5.02	4.72	4.98
SW	0.2937	0.3412	0.3342	0.3128	0.3278	0.3254	0.3246	0.3124	0.3198	0.3129	0.3252	0.2956	0.2421	0.2685	0.2654	0.2086	0.2023	0.2198
VI	231.342	214.213	215.79	173.88	181.64	168.521	148.271	133.404	158.689	34.8859	55.04	45.8552	20.9067	31.6607	22.1096	4.88	2.5037	4.48
SVI	10.7536	9.972	10.2178	8.1144	8.8236	7.896	7.1292	6.272	7.72	1.7864	3.096	2.4608	1.4112	2.2876	1.3776	0.366	0.2704	0.378
DH-109	ck			24h			36h			48h			60h			72h
GP	1	1	1	0.94	0.86	0.88	0.82	0.84	0.76	0.58	0.58	0.6	0.2	0.2	0.28	0.16	0.26	0.14
GE	1	1	1	0.92	0.72	0.84	0.8	0.84	0.7	0.44	0.42	0.36	0.08	0.06	0.16	0.06	0.12	0.08
GI	22.2222	22.2222	22.2222	20.5926	17.7037	19.1111	18.0741	18.6667	16.0741	10.8889	10.6667	10.7037	2.59259	2.59259	4.59259	2.14815	4.07407	2.44444
SL	12.46	12.46	12.63	11.16	10.92	11.57	9.32	9.72	9.42	7.44	7.48	7.86	4.92	6.28	6.18	3.28	3.7	3.65
RL	7.88	8.5	8.29	6.04	6.62	6.78	3.84	4.52	4.32	3.48	3.46	3.69	2.32	3.12	2.89	2.38	2.18	2.26
SW	0.3613	0.3353	0.3761	0.3267	0.3382	0.3514	0.2731	0.3118	0.3025	0.2692	0.2823	0.2865	0.2145	0.2728	0.2654	0.1885	0.2225	0.2147
VI	276.889	276.889	280.667	229.813	193.324	221.116	168.45	181.44	151.418	81.0133	79.7867	84.1311	12.7556	16.2815	28.3822	7.04593	15.0741	8.92222
SVI	12.46	12.46	12.63	10.4904	9.3912	10.1816	7.6424	8.1648	7.1592	4.3152	4.3384	4.716	0.984	1.256	1.7304	0.5248	0.962	0.511
DH-110	ck			24h			36h			48h			60h			72h
GP	0.78	0.8	0.84	0.64	0.6	0.7	0.54	0.44	0.48	0.22	0.28	0.3	0.18	0.18	0.2	0.04	0.06	0.08
GE	0.4	0.48	0.46	0.36	0.28	0.4	0.32	0.24	0.24	0.14	0.12	0.16	0.06	0.1	0.08	0.02	0	0.02
GI	12.7407	14.2963	14.1481	10.6667	9.62963	12.1111	9.25926	7.18519	8	3.77778	4.44444	5	2.59259	2.44444	2.96296	0.518519	0.444444	0.888889
SL	10.44	10.16	10.473	9.18	9.16	9.14	8.26	8.28	8.69	6.4	6.22	6.69	4.34	4.98	5.14	2.18	2.12	2.36
RL	5.3	5.08	5.28	4.96	4.62	4.69	3.88	3.58	3.76	2.78	3.26	2.86	2.28	2.78	2.61	1.02	1.58	2.68
SW	0.3208	0.3285	0.3124	0.2982	0.2816	0.3021	0.2602	0.2673	0.2865	0.2495	0.2472	0.2354	0.1754	0.2492	0.2014	0.1524	0.1678	0.1759
VI	133.013	145.25	148.174	97.92	88.2074	110.696	76.4815	59.4933	69.52	24.1778	27.6444	33.45	11.2519	12.1733	15.2296	1.13037	0.942222	2.09778
SVI	8.1432	8.128	8.79732	5.8752	5.496	6.398	4.4604	3.6432	4.1712	1.408	1.7416	2.007	0.7812	0.8964	1.028	0.0872	0.1272	0.1888
DH-111	ck			24h			36h			48h			60h			72h
GP	1	1	1	0.98	1	0.98	0.94	0.94	0.9	0.38	0.42	0.42	0.36	0.26	0.32	0.08	0.12	0.1
GE	1	1	1	0.98	1	0.98	0.92	0.92	0.9	0.3	0.34	0.36	0.1	0.14	0.16	0	0	0
GI	22	21.8519	21.7778	21.7778	22	21.7037	20.6667	20.4444	19.8889	7.33333	8.07407	8.2963	4.96296	4	4.96296	0.666667	0.962963	0.962963
SL	11.98	11.42	11.68	10.96	10.82	10.32	9.74	9.46	9.34	9.22	9.6	9.05	6.92	6.74	6.88	4.14	3.38	3.74
RL	9.96	10.46	10.89	10.2	10.52	10.34	9.56	9.3	9.36	9.52	9.24	9.15	6.66	5.5	6.32	3.7	2.8	3.58
SW	0.4116	0.3662	0.4013	0.3583	0.3674	0.3758	0.3326	0.3282	0.3541	0.3524	0.3873	0.3348	0.287	0.2696	0.2854	0.2163	0.1894	0.2145
VI	263.56	249.548	254.364	238.684	238.04	223.982	201.293	193.404	185.762	67.6133	77.5111	75.0815	34.3437	26.96	34.1452	2.76	3.25481	3.60148
SVI	11.98	11.42	11.68	10.7408	10.82	10.1136	9.1556	8.8924	8.406	3.5036	4.032	3.801	2.4912	1.7524	2.2016	0.3312	0.4056	0.374
DH-112	ck			24h			36h			48h			60h			72h
GP	0.72	0.82	0.8	0.44	0.56	0.52	0.36	0.34	0.4	0.26	0.18	0.3	0.24	0.22	0.16	0.18	0.16	0.12
GE	0.5	0.68	0.64	0.34	0.44	0.4	0.18	0.24	0.24	0.24	0.1	0.2	0.1	0.14	0.08	0.1	0.06	0.08
GI	13.2593	15.6296	15.1111	8.44444	10.2963	9.62963	5.77778	6.59259	6.66667	5.33333	2.81481	5.55556	2.81481	3.25926	2.51852	2.66667	2.37037	2.07407
SL	10.4	9.6	10.21	9.02	9.18	9.12	8.04	7.42	8.42	6.1	6.36	6.24	4.46	4.36	4.58	2.4	2.6	2.85
RL	4.94	5.16	5.18	4.52	4.16	4.85	3.88	4	4.16	2.98	3.4	3.68	3.26	2.22	3.07	1.54	1.84	1.74
SW	0.331	0.2982	0.3263	0.282	0.3062	0.2865	0.2729	0.2586	0.2754	0.2116	0.2294	0.2456	0.2088	0.2362	0.2145	0.1217	0.1372	0.1524
VI	137.896	150.044	154.284	76.1689	94.52	87.8222	46.4533	48.917	56.1333	32.5333	17.9022	34.6667	12.5541	14.2104	11.5348	6.4	6.16296	5.91111
SVI	7.488	7.872	8.168	3.9688	5.1408	4.7424	2.8944	2.5228	3.368	1.586	1.1448	1.872	1.0704	0.9592	0.7328	0.432	0.416	0.342
DH-113	ck			24h			36h			48h			60h			72h
GP	0.8	0.84	0.84	0.42	0.34	0.44	0.32	0.24	0.3	0.06	0.04	0.1	0.06	0.12	0.06	0.02	0.04	0.03
GE	0.62	0.68	0.56	0.26	0.24	0.28	0.14	0.2	0.24	0.04	0	0.06	0	0	0	0	0	0
GI	15.5556	16.4444	15.4815	7.40741	6.44444	7.48148	4.81481	4.74074	5.59259	1.11111	0.37037	1.66667	0.740741	1.40741	0.740741	0.0740741	0.444444	0.259259
SL	16.32	16.8	16.28	14.96	14.74	14.28	13.6	13.84	13.27	8.28	0	7.58	0	6.46	6.38	0	2.02	2.36
RL	13.32	12.78	12.89	11.34	9.56	11.08	10.42	11.22	10.57	7.98	0	6.58	0	6.54	5.71	0	2.48	2.58
SW	0.4863	0.5319	0.4931	0.4638	0.4762	0.4621	0.3765	0.4444	0.4256	0.2446	0	0.2145	0	0.2474	0.1245	0	0	0
VI	253.867	276.267	252.039	110.815	94.9911	106.836	65.4815	65.6119	74.2137	9.2	0	12.6333	0	9.09185	4.72593	0	0.897778	0.611852
SVI	13.056	14.112	13.6752	6.2832	5.0116	6.2832	4.352	3.3216	3.981	0.4968	0	0.758	0	0.7752	0.3828	0	0.0808	0.0708
DH-114	ck			24h			36h			48h			60h			72h
GP	0.98	0.98	1	0.74	0.74	0.78	0.64	0.66	0.64	0.28	0.22	0.24	0.26	0.32	0.2	0.1	0.14	0.12
GE	0.98	0.98	1	0.7	0.74	0.76	0.58	0.52	0.76	0.08	0.12	0.1	0.04	0.08	0.06	0	0	0
GI	21.6296	21.7778	21.8519	15.5556	16	16.4444	13.1111	11.4074	13.1852	3.7037	3.40741	3.85185	2.74074	4.14815	2.85185	0.666667	1.40741	1.11111
SL	14.66	15.88	15.39	13.46	13.44	13.68	11.32	12.36	11.78	7.2	7.14	7.82	4.34	5.3	5.18	2.76	2.74	2.96
RL	14.4	12.4	12.85	11.72	11.26	11.48	8.2	9.9	9.54	3.02	4.02	3.86	2.4	2.24	2.65	1.92	1.64	2.18
SW	0.4339	0.4387	0.4438	0.4345	0.3774	0.4125	0.3817	0.346	0.3754	0.2319	0.261	0.2589	0.2326	0.243	0.2458	0.133	0.1428	0.1458
VI	317.09	345.831	336.3	209.378	215.04	224.96	148.418	140.996	155.321	26.6667	24.3289	30.1215	11.8948	21.9852	14.7726	1.84	3.8563	3.28889
SVI	14.3668	15.5624	15.39	9.9604	9.9456	10.6704	7.2448	8.1576	7.5392	2.016	1.5708	1.8768	1.1284	1.696	1.036	0.276	0.3836	0.3552
DH-115	ck			24h			36h			48h			60h			72h
GP	1	0.98	1	0.94	0.94	0.9	0.78	0.84	0.8	0.58	0.46	0.52	0.28	0.34	0.3	0.1	0.1	0.1
GE	1	0.92	0.96	0.94	0.92	0.9	0.78	0.74	0.76	0.44	0.38	0.44	0.06	0.08	0.1	0	0	0
GI	22.2222	21.3333	21.8519	20.6667	20.4444	19.8519	17.037	16.963	16.963	10.5926	8.59259	9.81481	3.40741	4.22222	3.92593	0.962963	0.740741	0.962963
SL	10.68	9.84	10.24	8.58	8.84	8.76	8.04	7.34	7.69	6.78	6.46	6.89	4.4	4.82	4.96	2.36	2.9	3.16
RL	6.86	6.48	6.28	4.66	5.18	5.24	4.08	4.6	4.58	3.8	3.74	3.69	2.76	3.16	3.24	1.88	3	3.06
SW	0.3454	0.3142	0.3659	0.2581	0.2728	0.2854	0.2725	0.2679	0.2658	0.2456	0.2502	0.2478	0.1872	0.3055	0.2354	0.1482	0.1812	0.1847
VI	237.333	209.92	223.763	177.32	180.729	173.902	136.978	124.508	130.445	71.8178	55.5081	67.6241	14.9926	20.3511	19.4726	2.27259	2.14815	3.04296
SVI	10.68	9.6432	10.24	8.0652	8.3096	7.884	6.2712	6.1656	6.152	3.9324	2.9716	3.5828	1.232	1.6388	1.488	0.236	0.29	0.316
DH-116	ck			24h			36h			48h			60h			72h
GP	0.76	0.78	0.76	0.72	0.68	0.72	0.54	0.56	0.56	0.38	0.48	0.44	0.3	0.28	0.28	0.14	0.32	0.16
GE	0.62	0.64	0.62	0.56	0.46	0.5	0.4	0.32	0.4	0.26	0.28	0.3	0.12	0.16	0.2	0.02	0.02	0.02
GI	15.1111	15.4074	14.963	13.7037	12.5185	13.2593	10.2222	9.55556	10.2222	6.74074	8.2963	7.74074	4.22222	4.44444	4.66667	1.92593	3.55556	2.22222
SL	11.44	11.56	11.69	10.32	9.76	10.18	7.78	7.6	8.14	7.74	7.38	7.18	5.64	5.42	5.19	3.08	3.36	3.18
RL	4.84	5.7	5.69	4.36	5.1	5.16	4.38	4.84	4.48	4.18	3.78	3.84	2.76	2.88	2.86	3.32	2.7	2.12
SW	0.3686	0.3812	0.3749	0.3262	0.3297	0.3354	0.2616	0.2546	0.2658	0.2468	0.2336	0.2347	0.2657	0.252	0.2315	0.1496	0.1953	0.1893
VI	172.871	178.11	174.917	141.422	122.181	134.979	79.5289	72.6222	83.2089	52.1733	61.2267	55.5785	23.8133	24.0889	24.22	5.93185	11.9467	7.06667
SVI	8.6944	9.0168	8.8844	7.4304	6.6368	7.3296	4.2012	4.256	4.5584	2.9412	3.5424	3.1592	1.692	1.5176	1.4532	0.4312	1.0752	0.5088
DH-117	ck			24h			36h			48h			60h			72h
GP	0.78	0.92	0.88	0.44	0.58	0.56	0.3	0.26	0.36	0.26	0.3	0.28	0.24	0.24	0.2	0.18	0.06	0.12
GE	0.56	0.62	0.6	0.32	0.42	0.44	0.2	0.18	0.24	0.16	0.22	0.2	0.02	0.06	0.04	0	0	0
GI	14.8889	17.6296	16.8148	8.14815	10.8148	10.4444	5.85185	4.88889	6.77778	4.66667	5.03704	5.11111	2.2963	2.81481	2.66667	1.48148	0.518519	1.11111
SL	13.64	13.56	13.28	12.78	11.8	12.69	9.72	10.62	10.35	7.9	7.3	7.86	5.84	5.32	5.69	3.34	3.46	3.69
RL	5.86	6.08	6.18	4.52	4.54	4.36	3.28	3.76	3.29	3.66	2.82	3.36	2.78	2.86	2.96	1.48	2.38	2.14
SW	0.3813	0.3785	0.3549	0.3793	0.3156	0.3341	0.3402	0.2857	0.3014	0.2442	0.2567	0.3692	0.2574	0.2305	0.2483	0.2062	0.1748	0.2014
VI	203.084	239.058	223.301	104.133	127.615	132.54	56.88	51.92	70.15	36.8667	36.7704	40.1733	13.4104	14.9748	15.1733	4.94815	1.79407	4.1
SVI	10.6392	12.4752	11.6864	5.6232	6.844	7.1064	2.916	2.7612	3.726	2.054	2.19	2.2008	1.4016	1.2768	1.138	0.6012	0.2076	0.4428
DH-118	ck			24h			36h			48h			60h			72h
GP	0.68	0.78	0.76	0.58	0.64	0.6	0.56	0.44	0.5	0.24	0.18	0.3	0.22	0.14	0.2	0.08	0.26	0.16
GE	0.5	0.56	0.48	0.4	0.44	0.44	0.42	0.28	0.4	0.18	0.12	0.2	0.14	0.08	0.12	0.04	0.14	0.08
GI	12.7407	14.3704	13.7037	10.5185	11.7778	11.1481	10.5926	7.85185	9.2963	4.07407	3.25926	5.25926	3.85185	2.14815	3.44444	1.33333	3.92593	2.62963
SL	9.54	10.16	9.28	8.88	9.04	8.74	8.04	8.36	8.19	7.3	6.24	7.15	5.08	5.9	5.78	6.2	4.44	5.86
RL	4.94	5.48	5.26	3.56	4.28	4.15	3.46	3.84	3.36	2.96	3.14	3.18	3.3	2.58	2.86	2.52	2.92	2.64
SW	0.295	0.3029	0.3256	0.2601	0.2806	0.2865	0.2667	0.263	0.2654	0.2534	0.2157	0.2459	0.1998	0.221	0.2251	0.2425	0.2158	0.2168
VI	121.547	146.003	127.17	93.4044	106.471	97.4348	85.1644	65.6415	76.1367	29.7407	20.3378	37.6037	19.5674	12.6741	19.9089	8.26667	17.4311	15.4096
SVI	6.4872	7.9248	7.0528	5.1504	5.7856	5.244	4.5024	3.6784	4.095	1.752	1.1232	2.145	1.1176	0.826	1.156	0.496	1.1544	0.9376
DH-119	ck			24h			36h			48h			60h			72h
GP	0.68	0.7	0.66	0.24	0.18	0.28	0.2	0.14	0.16	0.02	0.06	0.04	0.02	0.02	0.02	0	0	0
GE	0.48	0.46	0.48	0.2	0.16	0.18	0.18	0.14	0.16	0	0.02	0.02	0	0	0	0	0	0
GI	12.5926	12.6667	12.3704	4.88889	3.55556	5	3.85185	2.74074	3.18519	0.0740741	0.962963	0.666667	0.296296	0.296296	0.296296	0	0	0
SL	9.3	9.5	9.57	7.7	8.54	8.24	7.26	6.52	7.08	0	3.22	2.89	0.94	0.9	1.26	0	0	0
RL	4.9	5.12	5.17	3.22	3.34	3.69	3	3.7	3.28	0	1.94	1.88	0.7	0.58	1.14	0	0	0
SW	0.3006	0.3424	0.3026	0.2826	0.3151	0.2817	0.2883	0.245	0.2548	0	0.1692	0.1654	0.1053	0	0.0568	0	0	0
VI	117.111	120.333	118.384	37.6444	30.3644	41.2	27.9644	17.8696	22.5511	0	3.10074	1.92667	0.278519	0.266667	0.373333	0	0	0
SVI	6.324	6.65	6.3162	1.848	1.5372	2.3072	1.452	0.9128	1.1328	0	0.1932	0.1156	0.0188	0.018	0.0252	0	0	0
DH-120	ck			24h			36h			48h			60h			72h
GP	0.78	0.84	0.8	0.62	0.84	0.7	0.44	0.34	0.4	0.28	0.34	0.32	0.1	0.14	0.12	0.08	0.04	0.08
GE	0.58	0.62	0.56	0.58	0.66	0.6	0.4	0.28	0.34	0.2	0.26	0.24	0.1	0.12	0.1	0.06	0.02	0.04
GI	14.5185	15.9259	14.963	12.6667	15.9259	13.963	9.25926	6.66667	8.11111	5.11111	6.07407	5.81481	1.92593	2.51852	2.11111	1.33333	0.592593	1.11111
SL	10.1	9.76	9.68	8.8	9.36	9.18	7.96	6.84	7.69	7.08	6.58	6.96	7.14	5.98	5.88	5.84	1.52	4.85
RL	3.46	4.08	3.86	3.36	3.8	3.48	2.96	2.4	2.76	2.78	2.9	2.69	2.48	2.2	2.19	2.78	0.6	1.98
SW	0.2807	0.2792	0.2963	0.2524	0.2995	0.2824	0.2608	0.2129	0.2415	0.2451	0.2086	0.2365	0.234	0.2065	0.2154	0.203	0.171	0.1963
VI	146.637	155.437	144.841	111.467	149.067	128.18	73.7037	45.6	62.3744	36.1867	39.9674	40.4711	13.7511	15.0607	12.4133	7.78667	0.900741	5.38889
SVI	7.878	8.1984	7.744	5.456	7.8624	6.426	3.5024	2.3256	3.076	1.9824	2.2372	2.2272	0.714	0.8372	0.7056	0.4672	0.0608	0.388
DH-121	ck			24h			36h			48h			60h			72h
GP	0.88	0.92	0.9	0.28	0.28	0.32	0.1	0.14	0.12	0	0.02	0.04	0.02	0.02	0.02	0	0	0
GE	0.8	0.7	0.76	0.16	0.22	0.2	0.06	0.08	0.07	0	0.02	0	0	0	0	0	0	0
GI	17.7778	17.7037	16.7407	4.51852	5.33333	5.74074	1.77778	2.22222	2.07407	0	0.37037	0.518519	0.222222	0.222222	0.222222	0	0	0
SL	10.04	9.16	9.85	9.28	8.68	8.82	6.14	5.9	6.23	0	0.96	0.95	1.06	1.22	1.58	0	0	0
RL	4.7	4.76	4.87	4.06	3.42	3.69	2.76	3.02	3.12	0	0.52	0.63	0.62	0.64	1.12	0	0	0
SW	0.3609	0.3098	0.3756	0.3028	0.3025	0.3254	0.2429	0.2447	0.2547	0	0.0508	0.0985	0.0473	0.0566	0.0654	0	0	0
VI	178.489	162.166	164.896	41.9319	46.2933	50.6333	10.9156	13.1111	12.9215	0	0.355556	0.492593	0.235556	0.271111	0.351111	0	0	0
SVI	8.8352	8.4272	8.865	2.5984	2.4304	2.8224	0.614	0.826	0.7476	0	0.0192	0.038	0.0212	0.0244	0.0316	0	0	0
DH-122	ck			24h			36h			48h			60h			72h
GP	0.76	0.64	0.74	0.7	0.52	0.6	0.38	0.46	0.44	0.3	0.32	0.3	0.3	0.14	0.2	0.2	0.12	0.16
GE	0.7	0.4	0.56	0.56	0.4	0.48	0.32	0.36	0.34	0.26	0.24	0.24	0.26	0.12	0.16	0.08	0.1	0.1
GI	15.7037	11.9259	14.3704	13.6296	9.85185	11.8519	7.55556	8.59259	8.22222	5.92593	6.07407	5.92593	5.33333	2.66667	3.66667	2.81481	2	2.48148
SL	10.9	10.8	10.57	9.78	9.92	9.75	8.6	8.46	8.73	8.26	7.98	8.42	6.96	7.4	7.28	4.44	4.64	4.84
RL	5.44	6.18	6.07	4.04	4.72	4.58	4.7	3.34	4.22	3.86	3.56	3.91	2.84	3.08	3.16	2.08	2.62	2.55
SW	0.3362	0.3214	0.3256	0.2885	0.2986	0.29355	0.2528	0.2774	0.2865	0.2793	0.2537	0.2658	0.2646	0.2873	0.2541	0.1882	0.1755	0.1917
VI	171.17	128.8	151.895	133.298	97.7304	115.556	64.9778	72.6933	71.78	48.9481	48.4711	49.8963	37.12	19.7333	26.6933	12.4978	9.28	12.0104
SVI	8.284	6.912	7.8218	6.846	5.1584	5.85	3.268	3.8916	3.8412	2.478	2.5536	2.526	2.088	1.036	1.456	0.888	0.5568	0.7744
DH-123	ck			24h			36h			48h			60h			72h
GP	1	1	1	0.96	0.88	0.92	0.68	0.72	0.64	0.38	0.32	0.3	0.16	0.22	0.2	0.04	0.04	0.04
GE	1	0.98	0.96	0.94	0.84	0.92	0.66	0.68	0.6	0.18	0.24	0.21	0.1	0.14	0.12	0	0	0
GI	22.2222	22.0741	21.7778	20.7407	19.1111	20.0741	14.5926	15.1111	13.7407	6.37037	6.07407	5.66667	2.66667	3.77778	3.40741	0.592593	0.148148	0.37037
SL	14.9	14.22	14.163	11.78	12.56	12.27	11.1	11.38	11.44	8.42	10	9.46	7.52	7.8	8.12	4.76	0.68	4.56
RL	6.6	6.54	6.49	5.42	5.4	5.68	4.06	5.1	4.78	3.44	3.52	3.69	2.94	2.56	3.06	1.46	0.44	1.39
SW	0.4221	0.3849	0.4035	0.3237	0.3238	0.3541	0.3359	0.3346	0.3265	0.2616	0.2957	0.2756	0.2152	0.2562	0.2245	0.1276	0.1103	0.1254
VI	331.111	313.893	308.439	244.326	240.036	246.309	161.978	171.964	157.194	53.6385	60.7407	53.6067	20.0533	29.4667	27.6681	2.82074	0.100741	1.68889
SVI	14.9	14.22	14.163	11.3088	11.0528	11.2884	7.548	8.1936	7.3216	3.1996	3.2	2.838	1.2032	1.716	1.624	0.1904	0.0272	0.1824
DH-124	ck			24h			36h			48h			60h			72h
GP	0.72	0.62	0.72	0.58	0.4	0.5	0.28	0.24	0.3	0.22	0.14	0.24	0.24	0.18	0.21	0.06	0.08	0.1
GE	0.68	0.58	0.66	0.46	0.32	0.4	0.22	0.14	0.2	0.18	0.12	0.16	0.12	0.08	0.1	0.04	0.06	0.06
GI	14.8148	13.1111	14.7407	11.2593	8	9.85185	5.48148	3.92593	5.2963	4.07407	2.74074	3.92593	3.55556	2.37037	3	0.962963	1.48148	1.51852
SL	11.34	11.06	11.42	10.6	9.92	10.38	8.74	6.26	8.24	7.82	8.16	7.65	5.8	6.1	6.28	3.72	4.58	4.27
RL	5.68	6.04	6.18	5.06	4.54	5.13	3.46	3	3.69	2.72	3.18	3.04	2.58	2.36	2.86	1.32	1.92	2.35
SW	0.3413	0.3565	0.3658	0.3285	0.3019	0.3256	0.2813	0.2587	0.2856	0.2657	0.2832	0.2654	0.216	0.2418	0.2415	0.1646	0.1709	0.1756
VI	168	145.009	168.339	119.348	79.36	102.262	47.9081	24.5763	43.6415	31.8593	22.3644	30.0333	20.6222	14.4593	18.84	3.58222	6.78519	6.48407
SVI	8.1648	6.8572	8.2224	6.148	3.968	5.19	2.4472	1.5024	2.472	1.7204	1.1424	1.836	1.392	1.098	1.3188	0.2232	0.3664	0.427
DH-125	ck			24h			36h			48h			60h			72h
GP	0.42	0.38	0.4	0.34	0.22	0.32	0.2	0.14	0.3	0.36	0.12	0.2	0.2	0.1	0.16	0.08	0.08	0.1
GE	0.38	0.32	0.36	0.3	0.2	0.28	0.2	0.14	0.3	0.32	0.1	0.2	0.16	0.04	0.08	0.06	0.06	0.06
GI	8.88889	7.7037	8.59259	6.96296	4.74074	6.59259	4.44444	3.11111	6.18519	7.33333	2.51852	4.2963	3.62963	1.40741	2.51852	1.40741	1.48148	1.77778
SL	8.88	9.12	9.04	8.22	7.76	8.12	7.02	7.2	7.18	5.52	6.68	6.42	5.62	5.26	5.74	5.22	5.06	5.28
RL	4.8	5.1	5.06	4.26	3.82	4.14	4.08	3.52	3.74	3.4	3.58	3.35	2.96	2.4	2.84	2.6	2.4	2.36
SW	0.2747	0.292	0.3126	0.2569	0.2661	0.2854	0.2424	0.2461	0.2516	0.2108	0.2232	0.2289	0.2125	0.1964	0.2014	0.201	0.1818	0.1865
VI	78.9333	70.2578	77.677	57.2356	36.7881	53.5319	31.2	22.4	44.4096	40.48	16.8237	27.5822	20.3985	7.40296	14.4563	7.34667	7.4963	9.38667
SVI	3.7296	3.4656	3.616	2.7948	1.7072	2.5984	1.404	1.008	2.154	1.9872	0.8016	1.284	1.124	0.526	0.9184	0.4176	0.4048	0.528
DH-126	ck			24h			36h			48h			60h			72h
GP	0.86	0.82	0.82	0.54	0.54	0.56	0.46	0.54	0.5	0.4	0.36	0.4	0.36	0.32	0.34	0.3	0.12	0.16
GE	0.64	0.66	0.66	0.42	0.44	0.44	0.36	0.4	0.4	0.34	0.32	0.33	0.2	0.12	0.2	0.14	0.04	0.1
GI	16.2222	15.6296	15.9259	10.5185	10.1481	10.7037	8.59259	10.2222	9.74074	8	7.18519	7.88889	5.92593	4.74074	5.59259	4.14815	1.40741	2.59259
SL	10.48	9.64	10.35	10.4	9.52	9.76	8.84	8.06	8.68	7.36	7.96	8.04	5.7	6.16	6.18	4.3	3.48	4.16
RL	6.4	5.7	6.34	4.98	4.28	4.76	3.26	3.52	3.42	2.86	3.06	3.16	1.98	2.9	2.54	3.1	2.24	2.14
SW	0.3439	0.2716	0.3256	0.2536	0.2884	0.2935	0.2909	0.2702	0.2862	0.2571	0.2852	0.2514	0.2396	0.2279	0.2416	0.2002	0.1696	0.1983
VI	170.009	150.67	164.833	109.393	96.6104	104.468	75.9585	82.3911	84.5496	58.88	57.1941	63.4267	33.7778	29.203	34.5622	17.837	4.89778	10.7852
SVI	9.0128	7.9048	8.487	5.616	5.1408	5.4656	4.0664	4.3524	4.34	2.944	2.8656	3.216	2.052	1.9712	2.1012	1.29	0.4176	0.6656
DH-127	ck			24h			36h			48h			60h			72h
GP	0.96	0.98	1	0.98	0.98	0.98	0.96	0.96	0.96	0.92	0.9	0.88	0.94	0.76	0.8	0.7	0.9	0.76
GE	0.94	0.98	0.98	0.96	0.98	0.96	0.96	0.96	0.94	0.9	0.82	0.86	0.88	0.66	0.77	0.4	0.44	0.42
GI	21.037	21.7778	21.9259	21.5556	21.7778	21.6296	21.037	20.8889	20.8889	19.1111	18	18.3704	17.5556	13.7037	15.1111	10.8889	13.8519	12.1111
SL	11.42	11.74	11.69	10.72	10.28	10.36	9.36	9.44	9.37	8.4	8.16	8.21	7.28	7.48	7.66	4.78	5.18	5.33
RL	5.68	6.4	6.26	5.72	5.58	5.56	4.62	5.66	5.26	4.06	5.38	5.17	4.28	2.94	4.17	2.96	2.7	3.01
SW	0.3719	0.3678	0.3569	0.3443	0.3342	0.3426	0.3224	0.3292	0.3254	0.3113	0.3042	0.3025	0.278	0.315	0.2865	0.2753	0.2729	0.2741
VI	240.243	255.671	256.314	231.076	223.876	224.083	196.907	197.191	195.729	160.533	146.88	150.821	127.804	102.504	115.751	52.0489	71.7526	64.5522
SVI	10.9632	11.5052	11.69	10.5056	10.0744	10.1528	8.9856	9.0624	8.9952	7.728	7.344	7.2248	6.8432	5.6848	6.128	3.346	4.662	4.0508
DH-128	ck			24h			36h			48h			60h			72h
GP	0.68	0.92	0.84	0.6	0.72	0.68	0.38	0.52	0.4	0.24	0.3	0.28	0.3	0.16	0.26	0.02	0.04	0.06
GE	0.58	0.74	0.7	0.54	0.68	0.6	0.32	0.44	0.4	0.18	0.28	0.24	0.22	0.04	0.14	0	0	0
GI	13.8519	18.1481	16.6667	12.2963	15.1852	13.8519	7.7037	10.2222	8.48148	4.14815	5.7037	5.18519	4.88889	2.22222	3.77778	0.0740741	0.37037	0.444444
SL	11.36	11.56	11.24	10.22	11.06	10.84	9.54	10.36	10.06	9.16	8.16	9.06	5.64	5.18	5.57	0.42	1.66	1.76
RL	5.16	5.34	5.3	4.06	4.26	4.19	4.2	3.8	3.76	3.72	3.02	3.43	2.02	2.32	2.26	0.26	0.8	1.11
SW	0.2575	0.2853	0.2963	0.25	0.2853	0.2965	0.2915	0.2846	0.2854	0.282	0.2601	0.2654	0.1826	0.1872	0.1965	0.1258	0.1379	0.1425
VI	157.357	209.793	187.333	125.668	167.948	150.154	73.4933	105.902	85.3237	37.997	46.5422	46.9778	27.5733	11.5111	21.0422	0.0311111	0.614815	0.782222
SVI	7.7248	10.6352	9.4416	6.132	7.9632	7.3712	3.6252	5.3872	4.024	2.1984	2.448	2.5368	1.692	0.8288	1.4482	0.0084	0.0664	0.1056
DH-129	ck			24h			36h			48h			60h			72h
GP	0.9	0.98	1	0.72	0.78	0.7	0.54	0.7	0.64	0.34	0.3	0.32	0.24	0.32	0.26	0.14	0.1	0.12
GE	0.8	0.9	0.88	0.48	0.56	0.52	0.44	0.58	0.52	0.3	0.24	0.28	0.2	0.2	0.2	0	0.04	0.02
GI	17.9259	19.4815	19.6296	12.8889	14.5185	13.1852	10.5926	13.7778	12.3333	6	5.48148	5.85185	4.22222	5.40741	4.59259	1.33333	1.48148	1.44444
SL	10.96	10.78	10.68	9.6	9.82	9.88	9.02	8.54	8.64	8.2	8.12	7.24	7.06	6.36	6.78	4.46	4.72	5.06
RL	6.86	6.12	6.38	5.16	5.54	5.47	4.52	4.92	4.82	3.58	3.84	3.64	2.42	2.28	2.59	2.34	1.96	2.14
SW	0.2729	0.2754	0.2932	0.2197	0.2448	0.2547	0.2256	0.2012	0.2254	0.208	0.2012	0.2014	0.1948	0.1702	0.1865	0.1605	0.1492	0.1459
VI	196.468	210.01	209.644	123.733	142.572	130.27	95.5452	117.662	106.56	49.2	44.5096	42.3674	29.8089	34.3911	31.1378	5.94667	6.99259	7.30889
SVI	9.864	10.5644	10.68	6.912	7.6596	6.916	4.8708	5.978	5.5296	2.788	2.436	2.3168	1.6944	2.0352	1.7628	0.6244	0.472	0.6072
DH-130	ck			24h			36h			48h			60h			72h
GP	0.82	0.92	0.88	0.66	0.72	0.64	0.44	0.4	0.42	0.28	0.22	0.2	0.12	0.1	0.1	0.02	0.02	0.02
GE	0.66	0.92	0.8	0.5	0.42	0.46	0.3	0.3	0.32	0.16	0.12	0.14	0.04	0	0.04	0	0	0
GI	15.9259	19.3333	18.0741	12.5185	12.0741	12.037	7.77778	7.48148	7.85185	4.37037	3.25926	3.48148	1.85185	1.40741	1.62963	0.148148	0.222222	0.222222
SL	12.24	10.78	12.06	10.46	10.72	10.64	9.62	8.28	9.24	7.22	6.86	7.11	4.38	4.4	4.28	0.48	1.22	1.75
RL	5.98	5.86	5.74	4.5	4.42	5.06	3.82	3.8	4.06	3.14	2.66	3.01	2.5	1.98	2.31	0.36	0.38	0.54
SW	0.3163	0.3278	0.3531	0.3272	0.3428	0.3335	0.3421	0.2829	0.3024	0.2825	0.2766	0.2658	0.1833	0.1965	0.1956	0.0406	0.1047	0.0962
VI	194.933	208.413	217.973	130.944	129.434	128.074	74.8222	61.9467	72.5511	31.5541	22.3585	24.7533	8.11111	6.19259	6.97481	0.0711111	0.271111	0.388889
SVI	10.0368	9.9176	10.6128	6.9036	7.7184	6.8096	4.2328	3.312	3.8808	2.0216	1.5092	1.422	0.5256	0.44	0.428	0.0096	0.0244	0.035
DH-131	ck			24h			36h			48h			60h			72h
GP	0.96	0.96	0.96	0.58	0.42	0.46	0.16	0.08	0.12	0.02	0	0.04	0	0.04	0.02	0	0	0
GE	0.94	0.96	0.96	0.4	0.34	0.36	0.12	0.06	0.1	0	0	0	0	0.04	0.02	0	0	0
GI	20.2963	21.037	20.8889	10.0741	8.2963	8.85185	2.81481	1.40741	2.25926	0.0740741	0	0.148148	0	0.740741	0.37037	0	0	0
SL	11.34	11.36	11.48	9.76	10.66	10.36	8.2	7.92	8.14	0.36	0	0.48	0	3.84	3.46	0	0	0
RL	5.1	5.92	5.41	4.32	4.28	4.48	3.66	2.42	3.48	0.32	0	0.36	0	1.02	0.86	0	0	0
SW	0.2908	0.3143	0.3121	0.2837	0.2719	0.2865	0.2445	0.2218	0.2458	0.1236	0	0.0689	0	0.1007	0.0698	0.1032	0	0.0684
VI	230.16	238.981	239.804	98.323	88.4385	91.7052	23.0815	11.1467	18.3904	0.0266667	0	0.0711111	0	2.84444	1.28148	0	0	0
SVI	10.8864	10.9056	11.0208	5.6608	4.4772	4.7656	1.312	0.6336	0.9768	0.0072	0	0.0192	0	0.1536	0.0692	0	0	0
DH-132	ck			24h			36h			48h			60h			72h
GP	0.82	0.82	0.84	0.42	0.52	0.5	0.32	0.34	0.36	0.08	0.18	0.14	0.14	0.12	0.12	0.04	0.02	0.04
GE	0.5	0.66	0.6	0.18	0.4	0.32	0.28	0.26	0.3	0.04	0.04	0.04	0.02	0	0.02	0	0	0
GI	14.2963	16.0741	15.7778	6.88889	9.92593	8.74074	6.07407	6.44444	6.74074	1.11111	2.37037	1.96296	1.33333	1.03704	1.22222	0.222222	0.148148	0.222222
SL	11.1	11.08	11.24	9.34	9.88	9.68	7.18	8.02	7.68	5.04	5.6	5.34	4	3.54	3.84	0.84	0.92	1.05
RL	6.1	5.78	5.78	4.52	4.16	4.68	2.94	3.14	3.34	2.72	3.18	3.05	2.52	2.46	2.85	0.56	0.4	0.87
SW	0.3095	0.2818	0.3122	0.2473	0.2892	0.2754	0.2511	0.2473	0.2563	0.2162	0.2324	0.2236	0.1875	0.185	0.1954	0.1401	0.1452	0.1425
VI	158.689	178.101	177.342	64.3422	98.0681	84.6104	43.6119	51.6844	51.7689	5.6	13.2741	10.4822	5.33333	3.67111	4.69333	0.186667	0.136296	0.233333
SVI	9.102	9.0856	9.4416	3.9228	5.1376	4.84	2.2976	2.7268	2.7648	0.4032	1.008	0.7476	0.56	0.4248	0.4608	0.0336	0.0184	0.042
DH-133	ck			24h			36h			48h			60h			72h
GP	0.98	0.94	1	0.86	0.86	0.84	0.36	0.36	0.36	0.04	0.08	0.08	0.06	0	0.04	0	0	0
GE	0.96	0.94	0.96	0.78	0.84	0.81	0.08	0.14	0.12	0	0.04	0.02	0.02	0	0.02	0	0	0
GI	21.6296	20.8889	21.9259	18.2222	18.2963	18.037	5.03704	5.33333	5.22222	0.592593	1.18519	0.962963	0.740741	0	0.518519	0	0	0
SL	12.22	12.58	13.37	10.08	10.86	10.74	7.38	8.1	7.58	2.44	5.58	5.28	3.16	0	3.06	1.22	0	1.05
RL	6.38	6.26	6.75	4.32	5.28	5.16	3.58	3.08	3.47	0.84	2.38	2.17	1.5	0	1.17	0.24	0	0.35
SW	0.284	0.2754	0.3021	0.2559	0.2847	0.2635	0.2117	0.2233	0.2214	0.1748	0.163	0.1854	0.1147	0	0.0698	0.1061	0	0.0632
VI	264.314	262.782	293.15	183.68	198.698	193.718	37.1733	43.2	39.5844	1.44593	6.61333	5.08444	2.34074	0	1.58667	0	0	0
SVI	11.9756	11.8252	13.37	8.6688	9.3396	9.0216	2.6568	2.916	2.7288	0.0976	0.4464	0.4224	0.1896	0	0.1224	0	0	0
DH-134	ck			24h			36h			48h			60h			72h
GP	0.74	0.84	0.88	0.4	0.4	0.4	0.22	0.26	0.24	0.12	0.08	0.1	0.08	0.08	0.1	0	0.02	0.02
GE	0.54	0.7	0.68	0.32	0.3	0.3	0.2	0.18	0.2	0.04	0.06	0.06	0.02	0	0.02	0	0	0
GI	14.4444	16.6667	17.2593	7.7037	7.85185	7.74074	4.2963	4.66667	4.55556	1.40741	1.33333	1.55556	0.962963	0.740741	1.03704	0	0.296296	0.296296
SL	14.62	14.66	14.36	12.84	11.96	12.74	10.04	9.62	10.14	6.76	8.16	6.69	4.96	3.32	4.74	0	0.9	0.87
RL	6.52	5.72	5.87	4.26	5.14	6.24	4.36	4.56	4.85	3	2.96	3.15	1.66	1.66	2.24	0	0.32	0.42
SW	0.3773	0.3362	0.3532	0.2886	0.2756	0.3025	0.2675	0.2607	0.2854	0.2234	0.2551	0.2451	0.2024	0.149	0.1865	0	0.1272	0.0854
VI	211.178	244.333	247.843	98.9156	93.9081	98.617	43.1348	44.8933	46.1933	9.51407	10.88	10.4067	4.7763	2.45926	4.91556	0	0.266667	0.257778
SVI	10.8188	12.3144	12.6368	5.136	4.784	5.096	2.2088	2.5012	2.4336	0.8112	0.6528	0.669	0.3968	0.2656	0.474	0	0.018	0.0174
DH-135	ck			24h			36h			48h			60h			72h
GP	1	1	1	0.96	0.98	0.96	0.94	0.88	0.86	0.8	0.72	0.78	0.74	0.6	0.64	0.54	0.28	0.44
GE	1	1	1	0.96	0.98	0.96	0.9	0.88	0.84	0.72	0.68	0.7	0.64	0.58	0.6	0.34	0.24	0.3
GI	22.2222	22.2222	22.2222	21.1111	21.7037	21.2222	20	19.3333	18.8519	15.6296	14.2963	15.1481	13.4074	11.3333	12.037	9.11111	5.03704	7.44444
SL	10.76	10.94	10.69	10.56	9.82	10.26	9.64	9.62	9.68	7.78	8.32	8.14	7.24	7.08	7.48	4.98	5.16	5.22
RL	6.2	6.06	6.22	5.8	4.32	5.34	4.32	4.12	4.36	3.96	4.14	4.32	2.98	3.88	3.48	2.88	2.36	2.76
SW	0.3572	0.3998	0.3621	0.3535	0.3459	0.3562	0.3805	0.3425	0.3321	0.3027	0.3011	0.3125	0.3064	0.3002	0.2756	0.2222	0.2178	0.2364
VI	239.111	243.111	237.556	222.933	213.13	217.74	192.8	185.987	182.486	121.599	118.945	123.306	97.0696	80.24	90.037	45.3733	25.9911	38.86
SVI	10.76	10.94	10.69	10.1376	9.6236	9.8496	9.0616	8.4656	8.3248	6.224	5.9904	6.3492	5.3576	4.248	4.7872	2.6892	1.4448	2.2968
DH-136	ck			24h			36h			48h			60h			72h
GP	0.62	0.72	0.66	0.34	0.5	0.46	0.44	0.28	0.38	0.16	0.16	0.18	0.08	0.16	0.14	0.02	0.04	0.06
GE	0.44	0.48	0.48	0.26	0.46	0.38	0.34	0.2	0.3	0.06	0.14	0.1	0.02	0.04	0.06	0	0.04	0.02
GI	12.0741	12.8889	12.8148	6.59259	10.2963	9	8.59259	5.18519	7.11111	2.22222	2.96296	2.96296	1.11111	2	2	0.222222	0.740741	0.740741
SL	9.7	10.1	9.89	8.82	8.44	8.76	7.46	7.96	7.78	4.96	5.44	5.24	3.86	4.56	4.36	0.46	3.38	3.14
RL	5.04	5.66	5.24	4.42	4.68	4.48	4.22	3.78	3.86	3.34	2.82	3.11	2.54	2.64	2.74	0.6	1.3	1.14
SW	0.2672	0.2761	0.2841	0.2535	0.2484	0.2631	0.2072	0.2333	0.2354	0.1936	0.2123	0.2145	0.1449	0.1493	0.1547	0.0593	0.1293	0.102
VI	117.119	130.178	126.739	58.1467	86.9007	78.84	64.1007	41.2741	55.3244	11.0222	16.1185	15.5259	4.28889	9.12	8.72	0.102222	2.5037	2.32593
SVI	6.014	7.272	6.5274	2.9988	4.22	4.0296	3.2824	2.2288	2.9564	0.7936	0.8704	0.9432	0.3088	0.7296	0.6104	0.0092	0.1352	0.1884
DH-137	ck			24h			36h			48h			60h			72h
GP	1	1	1	0.88	0.78	0.88	0.8	0.66	0.76	0.58	0.38	0.5	0.24	0.1	0.14	0.04	0.06	0.08
GE	1	1	1	0.88	0.78	0.8	0.72	0.6	0.68	0.46	0.36	0.42	0.04	0.04	0.06	0.02	0.02	0.02
GI	22.0741	22.1481	22.1481	19.2593	17.1111	18.8148	16.2963	13.4815	15.4444	10.8148	7.55556	9.66667	2.88889	1.40741	2.18519	0.592593	0.888889	1.18519
SL	14.54	14.34	14.26	12.58	12.16	12.14	10.44	10	10.18	9.02	9.2	9.18	5.86	6.32	6.28	3.2	4.56	4.24
RL	6.34	5.96	6.22	5.6	4.98	5.39	4.74	4.14	4.65	3.42	3.6	3.52	2.52	2.64	2.47	1.08	1.76	1.58
SW	0.4636	0.4046	0.4126	0.3778	0.3832	0.3654	0.3415	0.3429	0.3568	0.3212	0.315	0.3258	0.2773	0.2746	0.2859	0.1293	0.2194	0.1965
VI	320.957	317.604	315.833	242.281	208.071	228.412	170.133	134.815	157.224	97.5496	69.5111	88.74	16.9289	8.89481	13.723	1.8963	4.05333	5.02519
SVI	14.54	14.34	14.26	11.0704	9.4848	10.6832	8.352	6.6	7.7368	5.2316	3.496	4.59	1.4064	0.632	0.8792	0.128	0.2736	0.3392
DH-138	ck			24h			36h			48h			60h			72h
GP	0.9	0.94	0.92	0.92	0.9	0.84	0.66	0.54	0.64	0.44	0.4	0.4	0.06	0.16	0.14	0.06	0.02	0.08
GE	0.72	0.8	0.78	0.7	0.58	0.68	0.38	0.36	0.42	0.3	0.26	0.3	0.04	0.1	0.1	0.02	0	0.02
GI	17.3333	18.2963	18.2963	17.1111	16.7407	16.3704	10.5185	9.92593	10.963	7.7037	6.96296	7.22222	1.03704	2.51852	2.59259	0.962963	0.0740741	1.03704
SL	11.42	11.22	10.96	10.28	9.44	10.14	8.34	9.24	8.57	6.34	7.38	6.95	5.44	3.9	4.82	4.56	0.48	3.95
RL	6.02	5.88	6.21	4.16	4.34	4.68	3.28	3.68	3.41	2.74	2.7	2.86	2.54	1.12	2.08	1.28	0.26	1.14
SW	0.2902	0.2839	0.2814	0.2394	0.2321	0.2458	0.1967	0.217	0.2154	0.196	0.1973	0.1875	0.1805	0.1035	0.1532	0.1488	0.0526	0.1125
VI	197.947	205.284	200.527	175.902	158.033	165.996	87.7244	91.7156	93.9526	48.8415	51.3867	50.1944	5.64148	9.82222	12.4963	4.39111	0.0355556	4.0963
SVI	10.278	10.5468	10.0832	9.4576	8.496	8.5176	5.5044	4.9896	5.4848	2.7896	2.952	2.78	0.3264	0.624	0.6748	0.2736	0.0096	0.316
DH-139	ck			24h			36h			48h			60h			72h
GP	0.84	0.7	0.8	0.54	0.54	0.58	0.3	0.3	0.32	0.14	0.26	0.22	0.1	0.12	0.14	0.06	0.08	0.1
GE	0.62	0.44	0.56	0.42	0.36	0.4	0.22	0.2	0.24	0.12	0.16	0.16	0.06	0.06	0.06	0	0.02	0.02
GI	15.4074	12.4444	14.4444	10.5185	9.77778	10.5926	5.77778	5.55556	6.07407	2.51852	4.59259	4.03704	1.7037	1.92593	2.14815	0.740741	0.888889	1.33333
SL	11.14	11.56	11.36	9.68	9.54	9.98	8.66	8.46	8.76	6.52	6.76	6.86	8.36	5.22	5.79	2.54	2.52	2.89
RL	5.8	6.08	5.96	4.68	4.78	4.85	5.04	2.86	4.76	3.34	6.72	6.24	4.68	3.14	3.65	1.74	1.586	1.83
SW	0.3684	0.3601	0.3465	0.296	0.2934	0.3258	0.2795	0.3205	0.2865	0.2738	0.3159	0.2658	0.3253	0.2408	0.2247	0.1274	0.1631	0.1589
VI	171.639	143.858	164.089	101.819	93.28	105.714	50.0356	47	53.2089	16.4207	31.0459	27.6941	14.243	10.0533	12.4378	1.88148	2.24	3.85333
SVI	9.3576	8.092	9.088	5.2272	5.1516	5.7884	2.598	2.538	2.8032	0.9128	1.7576	1.5092	0.836	0.6264	0.8106	0.1524	0.2016	0.289
DH-140	ck			24h			36h			48h			60h			72h
GP	0.98	0.98	1	0.7	0.56	0.66	0.28	0.14	0.3	0.08	0.02	0.1	0.04	0.04	0.06	0.02	0	0.02
GE	0.98	0.98	1	0.56	0.46	0.54	0.18	0.1	0.16	0.04	0	0.04	0	0.04	0.02	0	0	0
GI	21.5556	21.7778	22.0741	13.8519	11.1111	12.8519	4.88889	2.66667	4.85185	1.25926	0.148148	1.55556	0.518519	0.888889	0.962963	0.148148	0	0.148148
SL	12.18	12.52	12.58	9.74	10.16	10.65	8.96	7.48	8.56	7.34	0.94	6.86	4.54	2.4	4.15	0.66	0	0.78
RL	6.04	6.44	6.42	4.86	5	5.32	4.32	3	3.46	3.48	0.44	3.27	1.06	1.18	1.24	0.36	0	0.45
SW	0.3716	0.3502	0.3652	0.3001	0.3221	0.3258	0.2988	0.2643	0.2965	0.2464	0.1404	0.2014	0.1502	0.1162	0.1258	0.0486	0	0.0589
VI	262.547	272.658	277.692	134.917	112.889	136.872	43.8044	19.9467	41.5319	9.24296	0.139259	10.6711	2.35407	2.13333	3.9963	0.0977778	0	0.115556
SVI	11.9364	12.2696	12.58	6.818	5.6896	7.029	2.5088	1.0472	2.568	0.5872	0.0188	0.686	0.1816	0.096	0.249	0.0132	0	0.0156
DH-141	ck			24h			36h			48h			60h			72h
GP	0.54	0.62	0.6	0.34	0.34	0.36	0.2	0.18	0.2	0.12	0.16	0.16	0.06	0.06	0.08	0.02	0.06	0.08
GE	0.36	0.42	0.44	0.24	0.18	0.22	0.12	0.14	0.16	0.08	0.14	0.12	0.02	0.06	0.04	0	0.02	0.02
GI	9.55556	11.3333	11.3333	6.66667	5.92593	6.33333	3.40741	3.11111	3.74074	1.92593	3.03704	2.81481	0.814815	1.11111	1.33333	0.0740741	0.592593	1.03704
SL	9.9	8.68	9.65	8.04	7.68	8.36	7.06	7.04	7.28	5.48	6.3	6.24	2.7	3.76	3.58	0.36	1.9	1.77
RL	5.9	4.38	5.51	3.9	3.94	3.84	2.98	3	3.17	2.56	2.88	2.68	1.32	1.58	1.47	0.2	0.98	0.84
SW	0.2913	0.2479	0.2533	0.2326	0.2204	0.2458	0.2138	0.2376	0.2158	0.2032	0.2094	0.2015	0.1849	0.1426	0.1857	0.1035	0.1627	0.1569
VI	94.6	98.3733	109.367	53.6	45.5111	52.9467	24.0563	21.9022	27.2326	10.5541	19.1333	17.5644	2.2	4.17778	4.77333	0.0266667	1.12593	1.83556
SVI	5.346	5.3816	5.79	2.7336	2.6112	3.0096	1.412	1.2672	1.456	0.6576	1.008	0.9984	0.162	0.2256	0.2864	0.0072	0.114	0.1416
DH-142	ck			24h			36h			48h			60h			72h
GP	0.98	1	1	0.96	0.98	0.94	0.86	0.92	0.88	0.74	0.88	0.82	0.64	0.56	0.56	0.4	0.38	0.4
GE	0.98	1	1	0.94	0.98	0.94	0.84	0.88	0.86	0.7	0.82	0.76	0.58	0.48	0.52	0.28	0.18	0.24
GI	21.7778	22.2222	22.2222	21.1111	21.6296	20.7407	18.963	20.1481	19.3333	15.1852	18.4444	17.1111	12.8148	10.5926	11.4444	6.51852	5.62963	6.2963
SL	9.46	9.26	9.58	9.72	8.6	8.76	7.84	8.11	8.01	7.5	7.14	7.34	5.84	6.62	6.51	5.78	5.02	5.34
RL	5.78	5.98	5.74	5.54	4.66	5.24	4.64	3.84	4.28	3.76	3.64	3.84	3.18	3.4	3.31	3.4	2.78	3.15
SW	0.2152	0.2605	0.2253	0.17463	0.2159	0.2025	0.1818	0.179	0.1968	0.2083	0.1567	0.1758	0.1438	0.1537	0.1635	0.1537	0.1501	0.1458
VI	206.018	205.778	212.889	205.2	186.015	181.689	148.67	163.401	154.86	113.889	131.693	125.596	74.8385	70.123	74.5033	37.677	28.2607	33.6222
SVI	9.2708	9.26	9.58	9.3312	8.428	8.2344	6.7424	7.4612	7.0488	5.55	6.2832	6.0188	3.7376	3.7072	3.6456	2.312	1.9076	2.136
DH-143	ck			24h			36h			48h			60h			72h
GP	0.72	0.78	0.76	0.48	0.5	0.52	0.34	0.52	0.44	0.24	0.18	0.2	0.06	0.14	0.1	0.08	0.1	0.1
GE	0.52	0.7	0.64	0.38	0.4	0.4	0.26	0.44	0.38	0.22	0.16	0.2	0.04	0.1	0.08	0.06	0.1	0.06
GI	13.9259	15.9259	15.4815	9.18519	10.1481	10.0741	6.74074	10.4444	8.77778	5.11111	3.77778	4.2963	1.03704	2.59259	2	1.55556	2	1.77778
SL	10.66	11.08	10.76	9.16	9.8	9.68	8.42	8.56	8.74	8.84	7.52	8.41	3.76	6.7	6.74	6.86	8.2	6.21
RL	5.26	5.56	5.52	4.56	4.18	4.82	3.5	3.7	3.83	3.82	2.68	3.34	1.5	2.62	2.48	2	2.3	2.14
SW	0.2614	0.301	0.3125	0.2209	0.2506	0.2586	0.2151	0.2073	0.2236	0.2449	0.1943	0.2028	0.1489	0.2064	0.1869	0.1522	0.2014	0.1658
VI	148.45	176.459	166.581	84.1363	99.4519	97.517	56.757	89.4044	76.7178	45.1822	28.4089	36.1319	3.89926	17.3704	13.48	10.6711	16.4	11.04
SVI	7.6752	8.6424	8.1776	4.3968	4.9	5.0336	2.8628	4.4512	3.8456	2.1216	1.3536	1.682	0.2256	0.938	0.674	0.5488	0.82	0.621
DH-144	ck			24h			36h			48h			60h			72h
GP	0.62	0.8	0.72	0.42	0.36	0.38	0.2	0.28	0.24	0.1	0.18	0.16	0.18	0.08	0.14	0.06	0.06	0.08
GE	0.5	0.68	0.7	0.32	0.26	0.3	0.18	0.22	0.16	0.08	0.18	0.14	0.12	0.08	0.12	0.04	0.06	0.06
GI	12.6667	16.0741	14.8148	8.14815	6.66667	7.51852	4.14815	5.48148	4.55556	1.85185	3.85185	3.22222	3.18519	1.62963	2.74074	1.03704	1.18519	1.48148
SL	10.46	10.08	10.36	8.7	8.56	8.83	7.3	6.82	7.43	2.68	6.1	5.86	5.5	4.06	4.18	3.32	4.46	3.12
RL	5.68	5.76	5.84	4.88	4.62	5.04	3.86	4.32	4.21	1.64	2.6	2.43	2.46	2.42	2.18	1.76	1.98	1.55
SW	0.2021	0.2219	0.2632	0.2142	0.2009	0.2158	0.1946	0.198	0.2069	0.1863	0.1907	0.1859	0.1717	0.1597	0.1524	0.1139	0.1382	0.1358
VI	132.493	162.027	153.481	70.8889	57.0667	66.3885	30.2815	37.3837	33.8478	4.96296	23.4963	18.8822	17.5185	6.6163	11.4563	3.44296	5.28593	4.62222
SVI	6.4852	8.064	7.4592	3.654	3.0816	3.3554	1.46	1.9096	1.7832	0.268	1.098	0.9376	0.99	0.3248	0.5852	0.1992	0.2676	0.2496
DH-145	ck			24h			36h			48h			60h			72h
GP	0.98	1	1	0.94	1	0.96	0.92	0.96	0.92	0.92	0.82	0.88	0.88	0.8	0.86	0.6	0.72	0.64
GE	0.98	1	1	0.92	1	0.96	0.92	0.9	0.92	0.84	0.76	0.82	0.82	0.76	0.82	0.54	0.56	0.6
GI	21.7778	22.2222	22.2222	20.5926	22.2222	21.2593	20.4444	20.5185	20.2222	19.7037	17.6296	18.8148	18.6667	16.7407	18.1852	11.7778	13.3333	12.6296
SL	10.88	10.54	10.47	9.9	9.6	9.76	8.8	8.2	8.74	7.98	8.46	8.05	7.48	8.04	7.58	6.48	6.24	6.22
RL	6.24	5.46	5.96	4.02	3.76	4.21	3.62	3.94	3.54	3.36	3.44	3.24	2.9	3.46	3.14	2.82	2.42	2.62
SW	0.2812	0.29274	0.3012	0.2624	0.2947	0.2854	0.2531	0.2709	0.2568	0.2066	0.2493	0.2458	0.2426	0.2525	0.2365	0.2204	0.2109	0.2014
VI	236.942	234.222	232.667	203.867	213.333	207.49	179.911	168.252	176.742	157.236	149.147	151.459	139.627	134.596	137.844	76.32	83.2	78.5563
SVI	10.6624	10.54	10.47	9.306	9.6	9.3696	8.096	7.872	8.0408	7.3416	6.9372	7.084	6.5824	6.432	6.5188	3.888	4.4928	3.9808
DH-146	ck			24h			36h			48h			60h			72h
GP	1	0.94	1	0.94	0.92	0.88	0.74	0.62	0.7	0.56	0.52	0.5	0.26	0.24	0.26	0.12	0.08	0.1
GE	1	0.94	0.96	0.92	0.78	0.88	0.7	0.56	0.64	0.28	0.26	0.3	0.16	0.16	0.16	0.06	0.04	0.06
GI	22.2222	20.8889	21.9259	20.6667	18.8889	19.4074	15.7037	12.6667	14.4815	9.33333	8.59259	8.66667	4.22222	4.44444	4.62963	1.92593	1.33333	1.7037
SL	13.24	12.56	12.87	12.76	11.56	11.78	10.82	10.12	10.74	8.38	7.96	8.58	6.92	7.2	7.14	4.96	7.34	7.06
RL	6.62	5.94	6.68	6.1	5.1	5.87	5.08	4.6	4.64	3.98	3.64	4.12	4.52	3.08	3.65	2.16	2.78	2.52
SW	0.4257	0.3992	0.3854	0.3976	0.3803	0.3658	0.3945	0.3663	0.3585	0.3457	0.3189	0.3258	0.3113	0.3231	0.3025	0.2173	0.2364	0.2458
VI	294.222	262.364	282.187	263.707	218.356	228.619	169.914	128.187	155.531	78.2133	68.397	74.36	29.2178	32	33.0556	9.55259	9.78667	12.0281
SVI	13.24	11.8064	12.87	11.9944	10.6352	10.3664	8.0068	6.2744	7.518	4.6928	4.1392	4.29	1.7992	1.728	1.8564	0.5952	0.5872	0.706
DH-147	ck			24h			36h			48h			60h			72h
GP	0.92	0.96	0.94	0.94	0.88	0.92	0.92	0.88	0.88	0.76	0.66	0.68	0.62	0.58	0.56	0.3	0.42	0.26
GE	0.92	0.94	0.9	0.92	0.88	0.9	0.9	0.86	0.84	0.74	0.62	0.64	0.56	0.38	0.48	0.16	0.18	0.2
GI	20.3704	21.1111	20.5926	20.6667	19.4815	20.1852	20.2222	19.2593	19.2963	16.5185	14.2963	14.8148	12.4444	10.2963	11	4.74074	6.59259	4.77778
SL	13.34	12.52	12.76	12.42	11.36	11.54	10.06	9.88	10.18	8.78	8.12	8.64	6.68	6.24	6.58	4.26	4.76	4.68
RL	5.52	5.22	5.68	4.56	5.44	5.14	3.92	4.12	4.21	3.6	3.22	3.96	3.02	3.08	3.15	1.72	2.48	2.57
SW	0.3608	0.3685	0.3854	0.3465	0.3576	0.3658	0.3325	0.334	0.3258	0.293	0.2961	0.2859	0.2678	0.2583	0.2692	0.1826	0.209	0.2258
VI	271.741	264.311	262.761	256.68	221.31	232.937	203.436	190.281	196.436	145.033	116.086	128	83.1289	64.2489	72.38	20.1956	31.3807	22.36
SVI	12.2728	12.0192	11.9944	11.6748	9.9968	10.6168	9.2552	8.6944	8.9584	6.6728	5.3592	5.8752	4.1416	3.6192	3.6848	1.278	1.9992	1.2168
DH-148	ck			24h			36h			48h			60h			72h
GP	0.94	0.92	0.96	0.5	0.52	0.5	0.16	0.24	0.22	0.14	0.2	0.16	0	0.02	0.02	0	0	0
GE	0.92	0.92	0.9	0.36	0.28	0.36	0.16	0.18	0.2	0.1	0.12	0.14	0	0	0	0	0	0
GI	20.5926	20	20.5185	9.18519	8.88889	9.40741	3.55556	4.37037	4.55556	2.44444	3.48148	3.07407	0	0.222222	0.222222	0	0	0
SL	10.32	10.26	10.57	9.06	7.98	8.85	7.14	7.14	7.33	6.42	4.66	6.14	0	0	0	0	0	0
RL	5.04	5.02	5.18	4.32	3.6	4.16	3.66	3.44	3.76	3.56	2.66	3.24	0	0	0	0	0	0
SW	0.3397	0.3494	0.3058	0.3019	0.2643	0.2965	0.2917	0.2866	0.2658	0.2448	0.1978	0.2369	0	0	0	0	0	0
VI	212.516	205.2	216.881	83.2178	70.9333	83.2556	25.3867	31.2044	33.3922	15.6933	16.2237	18.8748	0	0	0	0	0	0
SVI	9.7008	9.4392	10.1472	4.53	4.1496	4.425	1.1424	1.7136	1.6126	0.8988	0.932	0.9824	0	0	0	0	0	0
DH-149	ck			24h			36h			48h			60h			72h
GP	0.94	0.9	1	0.86	0.9	0.88	0.96	0.98	0.92	0.84	0.88	0.88	0.86	0.9	0.84	0.82	0.66	0.76
GE	0.94	0.9	0.96	0.86	0.9	0.88	0.96	0.98	0.92	0.84	0.88	0.88	0.8	0.9	0.84	0.62	0.56	0.6
GI	20.8889	20	21.9259	19.1111	20	19.5556	21.3333	21.7778	20.4444	18.4444	19.3333	19.2593	17.7778	19.4815	18.1111	14.963	12.3704	13.8519
SL	11.5	10.1	10.43	9.82	9.7	9.66	9.82	8.02	8.57	9.46	9.74	9.32	8.78	8.82	8.89	7.98	7.98	7.65
RL	6.17	4.54	5.49	5.22	4.22	5.36	5.16	4.74	4.66	4.04	4.32	4.24	4.16	4.32	4.04	3.58	3.16	3.21
SW	0.3945	0.3492	0.3852	0.3446	0.3489	0.3758	0.3443	0.3028	0.3456	0.3613	0.3923	0.3325	0.3232	0.3267	0.3158	0.2927	0.3277	0.3025
VI	240.222	202	228.687	187.671	194	188.907	209.493	174.658	175.209	174.484	188.307	179.496	156.089	171.827	161.008	119.404	98.7156	105.967
SVI	10.81	9.09	10.43	8.4452	8.73	8.5008	9.4272	7.8596	7.8844	7.9464	8.5712	8.2016	7.5508	7.938	7.4676	6.5436	5.2668	5.814
DH-150	ck			24h			36h			48h			60h			72h
GP	0.86	0.86	0.88	0.74	0.74	0.72	0.44	0.42	0.42	0.2	0.4	0.36	0.08	0.12	0.1	0.12	0.1	0.12
GE	0.76	0.62	0.6	0.54	0.56	0.56	0.36	0.28	0.34	0.2	0.36	0.28	0.02	0.1	0.08	0.02	0.06	0.06
GI	17.8519	16.4444	16.963	14.1481	14.5185	14.0741	8.66667	7.48148	8.22222	4.2963	7.85185	6.81481	1.03704	2.2963	1.88889	1.40741	1.85185	1.85185
SL	12	11.68	11.76	10.46	10.76	10.58	9.66	9.06	9.47	7.3	8.14	7.51	5.5	6.14	6.03	3.36	3.08	3.42
RL	6.74	5.72	6.34	5.24	5.1	5.33	4.6	3.54	4.96	4.32	4.68	4.13	3.1	2.96	2.88	1.92	1.84	1.96
SW	0.3683	0.3406	0.3521	0.3219	0.3068	0.3254	0.3166	0.3032	0.3125	0.2668	0.2988	0.2758	0.252	0.2119	0.2814	0.2074	0.2883	0.2391
VI	214.222	192.071	199.484	147.99	156.219	148.904	83.72	67.7822	77.8644	31.363	63.9141	51.1793	5.7037	14.0993	11.39	4.72889	5.7037	6.33333
SVI	10.32	10.0448	10.3488	7.7404	7.9624	7.6176	4.2504	3.8052	3.9774	1.46	3.256	2.7036	0.44	0.7368	0.603	0.4032	0.308	0.4104
DH-151	ck			24h			36h			48h			60h			72h
GP	0.7	0.84	0.84	0.52	0.54	0.44	0.3	0.4	0.36	0.32	0.28	0.32	0.2	0.18	0.22	0.24	0.2	0.2
GE	0.54	0.64	0.6	0.26	0.3	0.32	0.2	0.3	0.24	0.22	0.26	0.28	0.16	0.18	0.18	0.24	0.16	0.18
GI	13.4074	16.1481	15.6296	8.44444	9.18519	8.2963	5.7037	7.7037	6.74074	6.22222	6	6.48148	4	3.85185	4.33333	5.25926	4	4.14815
SL	9.36	9.74	9.86	9	9.32	9.24	7.28	9.26	9.04	8.28	8.06	8.36	6.5	8.28	7.87	6.78	6.92	9.62
RL	4.76	4.96	5.04	3.8	3.6	4.17	3.16	4.46	3.33	3.26	2.98	3.41	2.84	3.54	3.24	3.2	3.1	2.96
SW	0.2281	0.2493	0.2658	0.2561	0.2483	0.2569	0.2468	0.2449	0.2354	0.2191	0.2399	0.2214	0.1899	0.2325	0.2014	0.1918	0.2057	0.1859
VI	125.493	157.283	154.108	76	85.6059	76.6578	41.523	71.3363	60.9363	51.52	48.36	54.1852	26	31.8933	34.1033	35.6578	27.68	39.9052
SVI	6.552	8.1816	8.2824	4.68	5.0328	4.0656	2.184	3.704	3.2544	2.6496	2.2568	2.6752	1.3	1.4904	1.7314	1.6272	1.384	1.924
DH-152	ck			24h			36h			48h			60h			72h
GP	0.66	0.56	0.66	0.32	0.32	0.32	0.34	0.46	0.36	0.24	0.18	0.24	0.06	0.02	0.06	0.04	0.04	0.06
GE	0.46	0.36	0.44	0.26	0.2	0.26	0.28	0.38	0.36	0.2	0.14	0.2	0.04	0.02	0.02	0.02	0.04	0.04
GI	12.3704	9.92593	12.5185	6.44444	5.77778	6.2963	7.03704	9.25926	7.77778	5.03704	3.48148	4.74074	1.18519	0.444444	1.03704	0.592593	0.814815	0.962963
SL	9.92	9.14	9.76	8.56	8.16	8.76	7.54	7.4	7.49	6.18	6.3	6.44	3.64	1.32	3.47	2.06	3.42	3.14
RL	5.28	4.56	5.04	4.3	4.16	4.88	4.82	4.5	4.34	3.7	3.24	3.63	2.36	0.88	2.15	1.28	1.8	1.72
SW	0.2983	0.2591	0.2953	0.2621	0.2537	0.2658	0.2263	0.2558	0.2315	0.1974	0.1994	0.2014	0.1283	0.1451	0.1258	0.1096	0.1116	0.1025
VI	122.714	90.723	122.181	55.1644	47.1467	55.1556	53.0593	68.5185	58.2556	31.1289	21.9333	30.5304	4.31407	0.586667	3.59852	1.22074	2.78667	3.0237
SVI	6.5472	5.1184	6.4416	2.7392	2.6112	2.8032	2.5636	3.404	2.6964	1.4832	1.134	1.5456	0.2184	0.0264	0.2082	0.0824	0.1368	0.1884
DH-153	ck			24h			36h			48h			60h			72h
GP	0.84	0.78	0.88	0.5	0.64	0.48	0.34	0.22	0.24	0	0.1	0.08	0.02	0.02	0.04	0.06	0.06	0.06
GE	0.76	0.66	0.74	0.3	0.42	0.36	0.16	0.12	0.16	0	0.06	0.04	0	0.02	0	0.04	0.04	0.04
GI	17.7778	16.2963	18	8.66667	11.8519	9.25926	5.33333	3.85185	4.2963	0	1.62963	1.03704	0.148148	0.444444	0.518519	1.11111	1.11111	1.11111
SL	10.04	10.06	10.16	8.5	8.82	8.76	6.84	6.92	7.05	0	4	3.57	0	1.88	1.76	3.86	3.82	3.21
RL	5.28	4.94	5.35	3.7	3.74	3.96	2.74	2.5	2.863	0	2.22	2.03	0	0.42	0.56	1.78	1.18	1.54
SW	0.3002	0.3258	0.3621	0.3384	0.3096	0.3325	0.2846	0.2202	0.2658	0	0.2036	0.1269	0	0.1768	0.0698	0.1784	0.1629	0.1658
VI	178.489	163.941	182.88	73.6667	104.533	81.1111	36.48	26.6548	30.2889	0	6.51852	3.70222	0	0.835556	0.912593	4.28889	4.24444	3.56667
SVI	8.4336	7.8468	8.9408	4.25	5.6448	4.2048	2.3256	1.5224	1.692	0	0.4	0.2856	0	0.0376	0.0704	0.2316	0.2292	0.1926
DH-154	ck			24h			36h			48h			60h			72h
GP	1	0.88	0.96	0.56	0.52	0.52	0.22	0.14	0.18	0.12	0.1	0.12	0.02	0	0.02	0.02	0.04	0.03
GE	1	0.88	0.96	0.44	0.42	0.4	0.16	0.1	0.12	0.08	0.04	0.08	0	0	0	0	0.02	0.01
GI	21.4815	19.1852	20.8889	11.2593	10.5185	10.3704	4.14815	2.74074	3.33333	2.2963	1.62963	2.25926	0.222222	0	0.222222	0.222222	0.592593	0.407407
SL	12.5	12.04	11.963	10.14	10.34	10.55	6.58	6.38	6.85	6.3	7.08	6.95	1.02	0	1.11	1.24	2.38	1.54
RL	5.44	4.5	4.84	4.7	3.8	4.06	2.82	2.36	2.96	2.82	2.44	2.76	0.62	0	0.74	0.54	1.06	0.95
SW	0.3123	0.3113	0.3265	0.2816	0.2983	0.2965	0.2145	0.2149	0.2569	0.2131	0.2217	0.2258	0.1334	0	0.0986	0.1512	0.1557	0.1458
VI	268.519	230.99	249.894	114.169	108.761	109.407	27.2948	17.4859	22.8333	14.4667	11.5378	15.7019	0.226667	0	0.246667	0.275556	1.41037	0.627407
SVI	12.5	10.5952	11.4845	5.6784	5.3768	5.486	1.4476	0.8932	1.233	0.756	0.708	0.834	0.0204	0	0.0222	0.0248	0.0952	0.0462
DH-155	ck			24h			36h			48h			60h			72h
GP	0.84	0.8	0.88	0.46	0.32	0.4	0.3	0.28	0.3	0.14	0.24	0.2	0.02	0	0.02	0.02	0.06	0.06
GE	0.7	0.64	0.76	0.38	0.22	0.3	0.26	0.24	0.24	0.1	0.24	0.16	0	0	0	0.02	0	0.02
GI	17.1852	16.2963	18	9.11111	6.14815	7.92593	6	5.62963	6	2.66667	5.18519	4	0.148148	0	0.148148	0.37037	0.740741	0.814815
SL	12.326	12.24	12.04	10.6	10.66	10.33	9.18	8.82	8.96	8.34	9	8.17	0.88	0	0.74	2.04	4.96	2.76
RL	5.52	4.82	5.32	4.32	4.92	4.71	3.46	3.3	3.96	3.74	3.5	3.35	0.4	0	0.33	0.74	2.42	1.09
SW	0.3212	0.3219	0.3021	0.2731	0.2527	0.2859	0.2344	0.2526	0.2693	0.2176	0.2514	0.2247	0.1256	0	0.0985	0	0.1579	0.0589
VI	211.825	199.467	216.72	96.5778	65.5393	81.8748	55.08	49.6533	53.76	22.24	46.6667	32.68	0.13037	0	0.10963	0.755556	3.67407	2.24889
SVI	10.3538	9.792	10.5952	4.876	3.4112	4.132	2.754	2.4696	2.688	1.1676	2.16	1.634	0.0176	0	0.0148	0.0408	0.2976	0.1656
DH-156	ck			24h			36h			48h			60h			72h
GP	0.92	0.9	0.92	0.5	0.64	0.56	0.2	0.2	0.2	0.08	0.08	0.1	0	0	0	0.04	0.02	0.02
GE	0.88	0.82	0.92	0.28	0.5	0.4	0.08	0.08	0.1	0.04	0.04	0.04	0	0	0	0	0	0
GI	19.9259	18.8148	19.7778	9.03704	12.6667	10.7778	3.18519	3.03704	3.18519	1.33333	1.40741	1.62963	0	0	0	0.444444	0.148148	0.222222
SL	10.02	9.08	9.47	7.52	7.36	7.84	5.84	5.74	6.07	5	4.02	4.76	0	0	0	0.9	1.44	1.32
RL	5.16	4.36	4.86	4.42	3.62	4.21	3.42	3.26	3.76	3.04	2.48	2.84	0	0	0	1.74	1.04	1.54
SW	0.2752	0.2755	0.2835	0.2778	0.2544	0.2693	0.2297	0.2168	0.2417	0.1983	0.17	0.1953	0	0	0	0.133	0.1517	0.1024
VI	199.658	170.839	187.296	67.9585	93.2267	84.4978	18.6015	17.4326	19.3341	6.66667	5.65778	7.75704	0	0	0	0.4	0.213333	0.293333
SVI	9.2184	8.172	8.7124	3.76	4.7104	4.3904	1.168	1.148	1.214	0.4	0.3216	0.476	0	0	0	0.036	0.0288	0.0264
DH-157	ck			24h			36h			48h			60h			72h
GP	0.94	0.88	1	0.64	0.78	0.66	0.48	0.5	0.42	0.26	0.26	0.26	0.1	0.1	0.1	0.1	0.1	0.1
GE	0.88	0.78	0.96	0.56	0.62	0.6	0.34	0.36	0.36	0.2	0.22	0.24	0.04	0.06	0.06	0.04	0	0.02
GI	20.4444	18.1481	21.7037	13.1111	15.4815	13.8519	8.81481	9.18519	8.44444	5.18519	5.25926	5.33333	1.55556	1.77778	1.7037	1.55556	1.25926	1.48148
SL	11.56	11.54	11.47	9.72	10.2	9.63	8.26	8.6	8.63	6.06	7.16	7.22	7.16	6.4	6.64	6.84	3.8	6.05
RL	6.46	6.86	6.77	4.44	5.62	5.23	3.88	5.24	4.32	2.82	3.42	3.55	2.82	2.92	2.76	2.08	2.08	2.16
SW	0.3308	0.3724	0.3621	0.2756	0.2965	0.3025	0.2591	0.2306	0.2584	0.1857	0.2151	0.22563	0.1563	0.2023	0.1968	0.2089	0.1504	0.1832
VI	236.338	209.43	248.941	127.44	157.911	133.393	72.8104	78.9926	72.8756	31.4222	37.6563	38.5067	11.1378	11.3778	11.3126	10.64	4.78519	8.96296
SVI	10.8664	10.1552	11.47	6.2208	7.956	6.3558	3.9648	4.3	3.6246	1.5756	1.8616	1.8772	0.716	0.64	0.664	0.684	0.38	0.605
DH-158	ck			24h			36h			48h			60h			72h
GP	0.96	0.84	0.96	0.56	0.5	0.58	0.38	0.4	0.36	0.18	0.12	0.16	0.16	0.06	0.12	0.02	0.04	0.04
GE	0.84	0.78	0.84	0.4	0.4	0.4	0.28	0.32	0.3	0.14	0.12	0.14	0.08	0.04	0.06	0.02	0.04	0.04
GI	19.9259	17.5556	19.6296	10.963	10	10.963	6.88889	7.7037	7.11111	3.40741	2.66667	3.14815	2.51852	1.03704	1.85185	0.37037	0.814815	0.740741
SL	9.6	9.1	9.26	8.54	8.62	8.48	7.02	6.7	6.93	5.22	6.22	5.47	3.62	2.16	3.42	0.84	2.48	2.18
RL	5.82	5.66	5.96	5.7	5.7	5.33	4.76	3.56	4.46	3.22	3.74	3.16	1.98	1.6	2.16	0.44	1.16	1.06
SW	0.2563	0.2832	0.2638	0.2452	0.2395	0.2453	0.2323	0.2044	0.2293	0.1592	0.1893	0.1859	0.1825	0.1723	0.1658	0.1357	0.1379	0.1428
VI	191.289	159.756	181.77	93.6237	86.2	92.9659	48.36	51.6148	49.28	17.7867	16.5867	17.2204	9.11704	2.24	6.33333	0.311111	2.02074	1.61481
SVI	9.216	7.644	8.8896	4.7824	4.31	4.9184	2.6676	2.68	2.4948	0.9396	0.7464	0.8752	0.5792	0.1296	0.4104	0.0168	0.0992	0.0872
